# Supplementary material for: A calcitonin receptor-expressing subregion of the medial preoptic area is involved in alloparental tolerance in common marmosets
Source: Commun Biol. 2022 Nov 21;5:1243. doi: 10.1038/s42003-022-04166-2 (PMC9678893; doi:10.1038/s42003-022-04166-2)
Supplement: Supplementary file 3 — Supplementary Data 1 [file 42003_2022_4166_MOESM3_ESM.xlsx]

## Sheet: List of Experiments
Date of birth	Days to next birth	Birth No. in the lab	Father	Mother	Older sib 1	Older sib 2	Younger sib 1	Younger sib 2	Infant 1	Tail	Infant 2	Tail	Infant 3	Infant 4	Number of infants	No. of infants died before PND30	Scan sampling (carrying)	Family observation	Infant retrieval assay	Food transfer assay	RET assay (NMDA)
2014-07-21	154	1	Chuck	Fastener					Hook (M)	2	[(F) (1)]				2	1		14	20	24
2014-12-22	156		Chuck	Fastener			Hook (M)		[(F) (0)]						1	1
2015-05-27	155	2	Chuck	Fastener	Hook (M)				Wendy (F)	2	{Peter (M)(2)}				2	1		30	43 (18)	24
2015-10-29	154	3	Chuck	Fastener			Wendy (F)		John (M)	2	[(F) (4)]				2	1		14	14	36
2016-03-31	170	4	Chuck	Fastener	Wendy (F)		John (M)		Cubby (M)	2	<Michael (M)>	2			2	0		31	62 (22)	44 (10)
2016-09-17	154	5	Chuck	Fastener	John (M)		Cubby (M)		Slightly (M)	2					1	0		30	55 (18)	21
2017-02-18	159	6	Chuck	Fastener	Cubby (M)		Slightly (M)		{TinkerBell (F)(6)}	2	{(M) (2)}		[(M) (0)]		3	3		7	10 (4)
2017-07-27	155	7	Chuck	Fastener	Cubby (M)		Slightly (M)		Nibs (M)	2					1	0		12	24 (10)	40 (14)
2017-12-29	156	8	Chuck	Fastener	Cubby (M)	Slightly (M)	Nibs (M)		Tootles (M)	2	<(M)>				2	0		17	41 (9)	30 (6)
2018-06-03	155	9	Chuck	Fastener	Slightly (M)	Nibs (M)	Tootles (M)		Mister (M)	2	<(M)>				2	0				18
2018-11-05	-	10	Chuck	Fastener	Tootles (M)		Mister (M)		Lily (F)	2	<(M)>				2	0				24
2014-11-12	192	1	Oji	Hime					Bill (M)	0	Kate (F)	0			2	0		16	18	24
2015-05-23	151	2	Oji	Hime			Bill (M)	Kate (F)	George (M)	0	Charlotte (F)	0			2	0		16	40	48
2015-10-21	208	3	Oji	Hime	Bill (M)	Kate (F)	George (M)	Charlotte (F)	Henry (M)	0	Diana (F) (161)	0			2	0		26	70 (30)	48
2016-05-16	157	4	Oji	Hime		Charlotte (F)	Henry (M)		Eugenie (F)	0					1	0		31	59 (18)	36
2016-10-20	155	5	Oji	Hime	Henry (M)		Eugenie (F)		James (F)	0	Richard (M)	0			2	0		28	52 (15)	35	15
2017-03-24	158	6	Oji	Hime	Eugenie (F)		James (F)	Richard (M)	Samuel (M)	0	Arthur (M)	0			2	0		26	60 (15)	41	15
2017-08-29	-	7	Oji	Hime	James (F)	Richard (M)	Samuel (M)	Arthur (M)	Philip (M)	0	Edward (M)	0			2	0		23	66 (30)	18	30
2014-07-17	232	1	To-chan	Ka-chan			Maru (M)	Rin (F)	Pon (M)	1	Yu (F)	0			2	0		30	53 (15)	36
2015-03-06	-	2	To-chan	Ka-chan			Pon (M)	Yu (F)	Gaku (M)	2	Saku (M)	2	<(F)>		3	0		17	40	48
2017-02-07	157	1	To-chan	Mama					Setaro (M)	0	Ataro (M)	0	{Shiritaro (2)}		3	1		16	20	24
2017-07-14	157	2	To-chan	Mama			Setaro (M)	Ataro (M)	Hanako (F)	0	Kotaro (M)	0			3	0		8	20	24
2017-12-18	155	3	To-chan	Mama	Setaro (M)	Ataro (M)	Hanako (F)	Kotaro (M)	Saburo (M)	1	Yoko (F)	0			3	0		22	66 (30)	24	30
2014-10-27	-	1	Mogol	Lame			Beads (M)	Ribbon (F)	Stone (M)	2	Pearl (F)	2	<(M)>	<(M)>	4	0		16	40	48
2016-10-10	156	1	Beads	Ume					Mimosa (F)	0	Kodemari (F)	0			2	0		16	20	22
2017-03-15	156	2	Beads	Ume			Mimosa (F)(208)	Kodemari (F)	Ninniku (M)	0	{Gari (M)(28)}	0			2	1		14	26	36
2017-08-18	158	3	Beads	Ume	Kodemari (F)		Ninniku (M)		PakChee (M)	0	Sage (F)	0	<(M)>		3	0		8	24	24
2018-01-23	157	4	Beads	Ume	Kodemari (F)	Ninniku (M)	PakChee (M)	Sage (F)	Ichigo (F)	0					1	0		6	28 (12)	22
2018-06-29	260	5	Beads	Ume	PakChee (M)	Sage (F)	Ichigo (F)		Myoga (M)	0	Hamanasu (F)	0			2	0					30
2016-09-01	-	1	Kabu	Ribbon					Shirayuri (F)	0	Suisen (F)	0			2	0		17	20	24
2016-11-19	401	1	Bibi	Gerbera					Shiitake (M)	0	Cosmos (F)	0			2	0		12	16	24
2017-12-25	312	2	Bibi	Gerbera			Shiitake (M)	Cosmos (F)	Matsutake (M)	0	Dahlia (F)	0			2	0		8	24	24
2018-11-02	-	3	Bibi	Gerbera	Shiitake (M)	Cosmos (F)	Matsutake (M)	Dahlia (F)	Enoki (M)	0	Nameko (M)	0			2	0				24	30
2017-08-29	146	1	Pon	Yuri					Himawari (F)	0	[(M) (0)]				2	1		8	12	12
2018-01-22	151	2	Pon	Yuri			Himawari (F)		Nasu (M)	0	Piman (M)	1	{(M) (1)}		3	1		7	18	18
2018-06-22	154	3	Pon	Yuri	Himawari (F)		Nasu (M)	Piman (M)	Okura (M)	1	Mukuge (F)	0	<(M)>		3	0				24
2018-11-23	-	4	Pon	Yuri	Nasu (M)	Piman (M)	Okura (M)	Mukuge (F)	Amanatsu (F)	2	Kinkan (F)	2	<(F)>		3	0				18	30
2018-10-01	-	1	Cubby	Sakura					Muroran (F)	0	Otaru (F)	1			2	0				12
															81	10				885
															0.123457
