# Supplementary material for: A calcitonin receptor-expressing subregion of the medial preoptic area is involved in alloparental tolerance in common marmosets
Source: Commun Biol. 2022 Nov 21;5:1243. doi: 10.1038/s42003-022-04166-2 (PMC9678893; doi:10.1038/s42003-022-04166-2)
Supplement: Supplementary file 4 — Supplementary Data 2 [file 42003_2022_4166_MOESM4_ESM.xlsx]

## Sheet: Subjects and interventions
Subjects in Tet-ON/lesion experiment (corresponds to Fig. 6 and Supplementary Fig. 6-7)
Injection order	Group in Fig. 6	Subject	Sex	Relationship	Family	Birth	Intervention 1		Intervention 2		Intervention 3		Intervention 4		Intervention 5		Intervention 6		Intervention 7
							PND	Treatment	PND	Treatment	PND	Treatment	PND	Treatment	PND	Treatment	PND	Treatment	PND	Treatment
AAV	-	Hook	Male	Older sib.	Chuck	2	-15	lr-AAV injection to MPOA	-15 to 1	separation for recovery	10 to 19	DOX administration	19	Separation from family	22	Infant exposure for 25 min. for ISH
AAV	-	Wendy	Female	Older sib.	Chuck	4	-23	lr-AAV injection to MPOA	-23 to -16	separation for recovery	10 to 19	DOX administration	89	Separation from family	92	Reunion with family for 25 min. for ISH
AAV	-	John	Male	Older sib.	Chuck	5	-25	lr-AAV injection to MPOA	-25 to -18	separation for recovery	10 to 19	DOX administration	24	Separation from family	27	Infant exposure for 25 min. for ISH
AAV	-	Bill	Male	Older sib.	Oji	3	-20	lr-AAV injection to MPOA	-20 to -7	separation for recovery	10 to 16	DOX administration	17	Separation from family	19	Infant exposure for 25 min. for ISH
AAV	-	Kate	Female	Older sib.	Oji	3	-19	lr-AAV injection to MPOA	-20 to -7	separation for recovery	10 to 16	DOX administration	17	Separation from family	19	Infant exposure for 25 min. for ISH
AAV	-	Charlotte	Female	Older sib.	Oji	4	-54	lr-AAV injection to MPOA	-54 to -32	separation for recovery	10 to 19	DOX administration	20	Separation from family	22	Infant exposure for 25 min. for ISH
AAV then NMDA	MPOA lesion	Henry	Male	Older sib.	Oji	5	-29	lr-AAV injection to MPOA	-29 to -14	separation for recovery	7 to 11	DOX administration	12	lr-NMDA injection to MPOA	13 to 14	separation for recovery	20	Separation from family	22	Infant exposure for 25 min. for ISH
AAV then NMDA	MPOA lesion	Eugenie	Female	Older sib.	Oji	6	-36	lr-AAV injection to MPOA	-36 to -18	separation for recovery	7 to 11	DOX administration	12	lr-NMDA injection to MPOA	13 to 14	separation for recovery	19	Separation from family	21	Infant exposure for 30 min. for IHC
AAV then NMDA	MPOA lesion	James	Female	Older sib.	Oji	7	-35	lr-AAV injection to MPOA	-35 to -28	separation for recovery	7 to 11	DOX administration	12	lr-NMDA injection to MPOA	13 to 15	separation for recovery	20	Separation from family	22	Infant exposure for 30 min. for IHC
AAV then NMDA	MPOA lesion	Richard	Male	Older sib.	Oji	7	-35	lr-AAV injection to MPOA	-35 to -28	separation for recovery	7 to 11	DOX administration	13	lr-NMDA injection to MPOA	13 to 15	separation for recovery	20	Separation from family	23	Infant exposure for 30 min. for IHC
AAV then NMDA	MPOA lesion	PakChee	Male	Older sib.	Beads	5	-45	l-AAV/r-NMDA injection to MPOA	-45 to -37	separation for recovery	7 to 11	DOX administration	12	l-NMDA injection to MPOA	13 to 14	separation for recovery	19	Separation from family	21	Infant exposure for 30 min. for IHC
AAV then NMDA	MPOA lesion	Sage	Female	Older sib.	Beads	5	-45	l-AAV/r-NMDA injection to MPOA	-45 to -37	separation for recovery	7 to 11	DOX administration	12	l-NMDA injection to MPOA	13 to 14	separation for recovery	19	Separation from family	21	Infant exposure for 30 min. for IHC
AAV then NMDA	septum lesion	Setaro	Male	Older sib.	Tochan2	3	-27	l-AAV/r-NMDA injection to MPOA	-27 to -18	separation for recovery	7 to 11	DOX administration	12	lr-NMDA injection to septum	13 to 14	separation for recovery	20	Separation from family	22	Infant exposure for 30 min. for IHC
AAV then NMDA	septum lesion	Ataro	Male	Older sib.	Tochan2	3	-27	l-AAV/r-NMDA injection to MPOA	-27 to -5	separation for recovery	7 to 11	DOX administration	12	lr-NMDA injection to septum	13 to 14	separation for recovery	20	Separation from family	23	Infant exposure for 30 min. for IHC
NMDA	septum lesion	Shiitake	Male	Older sib.	Bibi	3	12	lr-NMDA injection to septum	13 to 14	separation for recovery	19	Separation from family	22	Infant exposure for 30 min. for IHC
NMDA	septum lesion	Cosmos	Female	Older sib.	Bibi	3	12	lr-NMDA injection to septum	13 to 14	separation for recovery	19	Separation from family	21	Infant exposure for 30 min. for IHC
NMDA	septum lesion	Nasu	Male	Older sib.	Pon	4	12	lr-NMDA injection to septum	13 to 14	separation for recovery	19	Separation from family	21	Infant exposure for 30 min. for IHC
NMDA	septum lesion	Piman	Male	Older sib.	Pon	4	12	lr-NMDA injection to septum	13 to 14	separation for recovery	19	Separation from family	21	Infant exposure for 30 min. for IHC
		Subjects with interventions not included in Tet-ON/lesion experiment
		Subject	Sex	Relationship	Family	Birth	Intervention 1		Intervention 2		Intervention 3		Intervention 4
							PND	Treatment	PND	Treatment	PND	Treatment	PND	Treatment
		Rin	Female	Younger sib.	Tochan	1	8	NMDA injection	8 to 15	separation for recovery	25	Separation from family
		George	Male	Older sib.	Oji	4	-54	AAV injection to MPOA	-54 to -32	separation for recovery	-32	Separation from family due to attack by Oji after reunion
		Cubby	Male	Older sib.	Chuck	6	-23	AAV injection to MPOA	-23 to -17	separation for recovery
		Cubby	Male	Older sib.	Chuck	7	7 to 11	DOX administration
		Cubby	Male	Older sib.	Chuck	8	No treatment but previousely AAV injected
		Slightly	Male	Older sib.	Chuck	9	2	Separation from family	4	Infant exposure for 30 min. for IHC
		Nibs	Male	Older sib.	Chuck	9	3	Separation from family	5	Infant exposure for 30 min. for IHC
		Himawari	Female	Older sib.	Pon	3	4	Separation from family	6	Infant exposure for 30 min. for IHC
		Kodemari	Female	Older sib.	Beads	4	-13	Cannula implantation	-13 to -5	separation for recovery	34	Separation from family
		Ninniku	Male	Older sib.	Beads	4	-11	Cannula implantation	-11 to -5	separation for recovery	83	Separation from family	85	Stranger exposure for 90 min. for IHC
		Umi	Male	Single adult	-	-	Separation from a pair-mate 45 days before perfusion, and no treatment for 2 hours before perfusion as a control animla for c-Fos IHC
		Fathers/mothers with DOX adniminstration as control for Tet-ON experiment
		Subject	Sex	Relationship	Family	Birth	Intervention 1
							PND	Treatment
		Chuck	Male	Father	Chuck	2	10 to 19	DOX administration
		Chuck	Male	Father	Chuck	4	10 to 19	DOX administration
		Chuck	Male	Father	Chuck	5	10 to 19	DOX administration
		Fastener	Female	Mother	Chuck	7	7 to 11	DOX administration
		Oji	Male	Father	Oji	3	10 to 16	DOX administration
		Oji	Male	Father	Oji	4	10 to 19	DOX administration
		Oji	Male	Father	Oji	5	7 to 11	DOX administration
		Oji	Male	Father	Oji	6	7 to 11	DOX administration
		Oji	Male	Father	Oji	7	7 to 11	DOX administration
		Mama	Female	Mother	Tochan2	3	7 to 11	DOX administration
