# Supplementary material for: A calcitonin receptor-expressing subregion of the medial preoptic area is involved in alloparental tolerance in common marmosets
Source: Commun Biol. 2022 Nov 21;5:1243. doi: 10.1038/s42003-022-04166-2 (PMC9678893; doi:10.1038/s42003-022-04166-2)
Supplement: Supplementary file 5 — Supplementary Data 3 [file 42003_2022_4166_MOESM5_ESM.xlsx]

## Sheet: Fig. 1
Fig. 1c						Fig.1c overall				Fig. 1d					Fig. 1e, 1f					Fig. 1g				Fig. 1h	0 siblings				Fig. 1i	1 sibling				Fig. 1j	2 siblings				Fig. 1k	3-4 siblings
Family	Birth	Week	Caregiver	Carrying ratio		Week	Mean carrying ratio	SEM		PND	Carrying ratio	Fitted curve			Family	Birth	CD50	Initial number of siblings		Number of siblings	Caregiver	Carrying ratio		Week	Caregiver	Mean carrying ratio	SEM		Week	Caregiver	Mean carrying ratio	SEM		Week	Caregiver	Mean carrying ratio	SEM		Week	Caregiver	Mean carrying ratio	SEM
Beads	1	0	Father	0.883333		0	0.993756	0.00394944		0	1	0.998459			Beads	1	24.6402	0		0	NONE	0.0587595		0	Father	0.522028	0.0966435		0	Father	0.43548	0.0691487		0	Father	0.397452	0.0736477		0	Father	0.446953	0.0873202
Beads	1	0	Mother	0.1		1	0.97326	0.0138315		1	1	0.998159			Beads	2	22.6275	2		0	Mother	0.363439		0	Mother	0.465754	0.0957174		0	Mother	0.507323	0.100142		0	Mother	0.301122	0.0567542		0	Mother	0.26467	0.0903386
Beads	1	0	NONE	0.0166667		2	0.941212	0.0209068		2	1	0.997799			Beads	3	27.0556	2		0	Father	0.577802		1	Father	0.513229	0.11236		0	Sibling	0.057197	0.0316033		0	Sibling	0.295016	0.0559076		0	Sibling	0.288378	0.04253
Beads	1	1	Father	0.896552		3	0.773807	0.0374675		3	1	0.997371			Beads	4	22.9987	4		1	Younger	0.0708215		1	Mother	0.411927	0.0948546		1	Father	0.252364	0.0760587		1	Father	0.312033	0.0667686		1	Father	0.165342	0.0904711
Beads	1	1	Mother	0.0862069		4	0.531519	0.0510587		4	1	0.996858			Bibi	1	31.081	0		1	Older	0.0113314		2	Father	0.524488	0.0890605		1	Mother	0.631844	0.0467188		1	Mother	0.352607	0.0475929		1	Mother	0.195107	0.0380948
Beads	1	1	NONE	0.0172414		5	0.32775	0.0541519		5	1	0.996247			Bibi	2	42.7073	2		1	Mother	0.498584		2	Mother	0.369069	0.0626973		1	Sibling	0.111792	0.0518824		1	Sibling	0.316563	0.06087		1	Sibling	0.639551	0.0668461
Beads	1	2	Father	0.653846		6	0.198074	0.0387427		6	1	0.995517			Chuck	1	21.7988	0		1	Father	0.419263		3	Father	0.428113	0.0829465		2	Father	0.36378	0.101411		2	Father	0.45622	0.0668548		2	Father	0.4307	0.132201
Beads	1	2	Mother	0.134615		7	0.139821	0.0274272		7	1	0.994645			Chuck	2	39.6586	1		2	NONE	0.0291153		3	Mother	0.299986	0.0643553		2	Mother	0.454432	0.0870962		2	Mother	0.215663	0.0519882		2	Mother	0.240201	0.0501325
Beads	1	2	NONE	0.211538		8	0.0530287	0.0171138		8	1	0.993606			Chuck	3	34.4255	1		2	Younger	0.221165							2	Sibling	0.181787	0.0708993		2	Sibling	0.26767	0.058931		2	Sibling	0.307995	0.115178
Beads	1	3	Father	0.442308		9	0.0517702	0.0245579		9	1	0.992366			Chuck	4	30.6139	2		2	Older	0.0632699		Week	Caregiver	Carrying ratio			3	Father	0.367914	0.0950809		3	Father	0.445312	0.0752963		3	Father	0.120833	0.0791667
Beads	1	3	Mother	0.0769231		10	0.0453784	0.0229949		10	1	0.990888			Chuck	5	36.3837	2		2	Mother	0.305151		0	Father	0.883333			3	Mother	0.333391	0.05315		3	Mother	0.216313	0.0369192		3	Mother	0.100833	0.0591667
Beads	1	3	NONE	0.480769		11	0.0170395	0.0139231		11	1	0.989126			Chuck	7	30.627	2		2	Father	0.381299		0	Father	0.5			3	Sibling	0.164583	0.0697599		3	Sibling	0.17351	0.0427947		3	Sibling	0.1225	0.0025
Beads	1	4	Father	0.16		12	0	0		12	1	0.987029			Chuck	8	28.4406	3		3	NONE	0.00401606		0	Father	0.351351
Beads	1	4	Mother	0.12						13	1	0.984534			Kabu	1	36.3272	0		3	Younger	0.0763052		0	Father	0.461538			Week	Caregiver	Carrying ratio			Week	Caregiver	Carrying ratio			Week	Caregiver	Carrying ratio
Beads	1	4	NONE	0.72		Week	Carrying ratio			14	1	0.981567			Mogol	1	29.3576	2		3	Older	0.236948		0	Father	0.72			0	Father	0.3			0	Father	0.333333			0	Father	0.5
Beads	1	5	Father	0.0434783		0	1			15	1	0.978045			Oji	1	46.217	0		3	Mother	0.297189		0	Father	0.42			0	Father	0.527273			0	Father	0.5			0	Father	0.73913
Beads	1	5	Mother	0.0869565		0	1			16	1	0.973866			Oji	2	44.6358	2		3	Father	0.385542		0	Father	0.04			0	Father	0.479167			0	Father	0.903846			0	Father	0.0434783
Beads	1	5	NONE	0.869565		0	1			17	1	0.968918			Oji	3	57.5264	4		4	NONE	0.0156794		0	Father	0.8			0	Mother	0.7			0	Father	0.277778			0	Father	0.485714
Beads	1	6	NONE	1		0	1			18	1	0.963069			Oji	4	29.7114	2		4	Younger	0.165505		0	Mother	0.1			0	Mother	0.363636			0	Father	0.333333			0	Father	0.568966
Beads	1	7	NONE	1		0	1			19	1	0.956169			Oji	5	45.6425	2		4	Older	0.214286		0	Mother	0.5			0	Mother	0.458333			0	Father	0.413793			0	Father	0.55
Beads	1	8	NONE	1		0	1			20	1	0.948049			Oji	6	36.2708	3		4	Mother	0.205575		0	Mother	0.567568			0	Sibling	0			0	Father	0.05			0	Father	0.241379
Beads	2	0	Father	0.333333		0	0.983333			21	0.8	0.938522			Oji	7	35.0116	4		4	Father	0.398955		0	Mother	0.538462			0	Sibling	0.109091			0	Father	0.88			0	Mother	0
Beads	2	0	Mother	0.111111		0	0.916667			22	NA	0.927381			Pon	1	39.6714	0						0	Mother	0.28			0	Sibling	0.0625			0	Father	0.363636			0	Mother	0.130435
Beads	2	0	NONE	0.0833333		0	1			23	NA	0.914405			Pon	2	31.1586	1						0	Mother	0.58			1	Father	0.4			0	Father	0.346154			0	Mother	0.695652
Beads	2	0	Younger	0.305556		0	1			24	1	0.899363			Tochan1	1	30.2416	2						0	Mother	0.96			1	Father	0.272727			0	Father	0			0	Mother	0.171429
Beads	2	0	Younger	0.166667		0	1			25	0.9	0.882018			Tochan1	2	36.2422	2						0	Mother	0.2			1	Father	0.409091			0	Father	0.24			0	Mother	0.172414
Beads	2	1	Father	0.362069		0	1			26	1	0.862141			Tochan2	1	33.4246	0						1	Father	0.896552			1	Father	0.18			0	Father	0.525			0	Mother	0.2
Beads	2	1	Mother	0.344828		0	1			27	0.8	0.839526			Tochan2	2	28.6934	2						1	Father	0.38			1	Father	0			0	Mother	0.111111			0	Mother	0.482759
Beads	2	1	NONE	0.172414		0	1			28	0.7	0.814001			Tochan2	3	33.015	4						1	Father	0.133333			1	Mother	0.542857			0	Mother	0.16			0	Sibling	0.5
Beads	2	1	Younger	0.0689655		0	1			29	NA	0.785453												1	Father	0.695652			1	Mother	0.545455			0	Mother	0.0192308			0	Sibling	0.130435
Beads	2	1	Younger	0.0517241		0	0.918919			30	NA	0.753849												1	Father	0.684211			1	Mother	0.590909			0	Mother	0.444444			0	Sibling	0.26087
Beads	2	2	Father	0.568966		0	1			31	0.6	0.719253												1	Father	0.142857			1	Mother	0.78			0	Mother	0.424242			0	Sibling	0.342857
Beads	2	2	Mother	0.0862069		0	1			32	0.5	0.681847												1	Father	0.66			1	Mother	0.7			0	Mother	0.275862			0	Sibling	0.258621
Beads	2	2	NONE	0.310345		0	1			33	0.6	0.641938												1	Mother	0.0862069			1	Sibling	0.0571429			0	Mother	0.775			0	Sibling	0.25
Beads	2	2	Younger	0.0172414		0	1			34	0.6	0.59996												1	Mother	0.56			1	Sibling	0.181818			0	Mother	0.12			0	Sibling	0.275862
Beads	2	2	Younger	0.0172414		0	1			35	0.6	0.556462												1	Mother	0.5			1	Sibling	0			0	Mother	0.181818			1	Father	0.24
Beads	2	3	Father	0.344828		0	1			36	NA	0.51208												1	Mother	0.304348			1	Sibling	0.04			0	Mother	0.538462			1	Father	0
Beads	2	3	Mother	0.155172		0	1			37	NA	0.467506												1	Mother	0.315789			1	Sibling	0.28			0	Mother	0.279412			1	Father	0.571429
Beads	2	3	NONE	0.5		0	1			38	0	0.423446												1	Mother	0.857143			2	Father	0.566667			0	Mother	0.26			1	Father	0.157895
Beads	2	4	Mother	0.08		0	1			39	0.4	0.38057												1	Mother	0.26			2	Father	0.304348			0	Mother	0.325			1	Father	0.0227273
Beads	2	4	NONE	0.92		0	1			40	NA	0.339479												2	Father	0.653846			2	Father	0.166667			0	Sibling	0.472222			1	Father	0
Beads	2	5	Mother	0.04		0	1			41	NA	0.300671												2	Father	0.32			2	Father	0.625			0	Sibling	0.34			1	Mother	0.12
Beads	2	5	NONE	0.96		0	1			42	NA	0.264523												2	Father	0.0384615			2	Father	0.52			0	Sibling	0.0769231			1	Mother	0.208333
Beads	2	6	Mother	0.16		0	1			43	NA	0.231284												2	Father	0.4			2	Father	0			0	Sibling	0.277778			1	Mother	0.1
Beads	2	6	NONE	0.84		1	0.94			44	NA	0.201079												2	Father	0.717391			2	Mother	0.366667			0	Sibling	0.242424			1	Mother	0.157895
Beads	2	7	NONE	1		1	1			45	0.2	0.173927												2	Father	0.74			2	Mother	0.478261			0	Sibling	0.310345			1	Mother	0.227273
Beads	2	8	Mother	0.08		1	1			46	0.2	0.149754												2	Father	0.586207			2	Mother	0.833333			0	Sibling	0.175			1	Mother	0.357143
Beads	2	8	NONE	0.92		1	0.975			47	0.2	0.128418												2	Father	0.74			2	Mother	0.208333			0	Sibling	0			1	Sibling	0.64
Beads	2	9	NONE	1		1	1			48	0	0.109729												2	Mother	0.134615			2	Mother	0.34			0	Sibling	0.454545			1	Sibling	0.791667
Beads	2	10	NONE	1		1	1			49	0.6	0.0934691												2	Mother	0.6			2	Mother	0.5			0	Sibling	0.115385			1	Sibling	0.328571
Beads	2	11	NONE	1		1	0.982759			50	NA	0.0794034												2	Mother	0.461538			2	Sibling	0.0666667			0	Sibling	0.720588			1	Sibling	0.684211
Beads	3	0	Father	0.5		1	0.827586			51	NA	0.0672973												2	Mother	0.6			2	Sibling	0.217391			0	Sibling	0.5			1	Sibling	0.75
Beads	3	0	Mother	0.16		1	1			52	0	0.0569228												2	Mother	0.282609			2	Sibling	0			0	Sibling	0.15			1	Sibling	0.642857
Beads	3	0	Older	0.22		1	1			53	0.2	0.0480652												2	Mother	0.26			2	Sibling	0.166667			1	Father	0.362069			2	Father	0.25
Beads	3	0	Younger	0.12		1	0.984375			54	0	0.0405266												2	Mother	0.413793			2	Sibling	0.14			1	Father	0.384615			2	Father	0.142857
Beads	3	1	Father	0.384615		1	1			55	0	0.0341281												2	Mother	0.2			2	Sibling	0.5			1	Father	0.722222			2	Father	0.59375
Beads	3	1	Mother	0.230769		1	0.92			56	0	0.0287095												3	Father	0.442308			3	Father	0.428571			1	Father	0.142857			2	Father	0.647059
Beads	3	1	Older	0.326923		1	0.98			57	NA	0.0241298												3	Father	0.38			3	Father	0.588235			1	Father	0.257143			2	Father	0.882353
Beads	3	1	Younger	0.0576923		1	0.981481			58	NA	0.0202653												3	Father	0			3	Father	0.228571			1	Father	0.037037			2	Father	0.0681818
Beads	3	2	Father	0.568966		1	0.633333			59	0	0.017009												3	Father	0.583333			3	Father	0.62			1	Father	0.225			2	Mother	0.15
Beads	3	2	Mother	0.155172		1	1			60	0	0.0142683												3	Father	0.52			3	Father	0.342105			1	Father	0.7			2	Mother	0.428571
Beads	3	2	NONE	0.137931		1	1			61	0	0.0119639												3	Father	0.8			3	Father	0			1	Father	0.0571429			2	Mother	0.1875
Beads	3	2	Older	0.12069		1	1			62	0	0.0100278												3	Father	0.259259			3	Mother	0.571429			1	Father	0.361111			2	Mother	0.352941
Beads	3	2	Younger	0.0172414		1	1			63	0	0.00840239												3	Father	0.44			3	Mother	0.235294			1	Father	0.6			2	Mother	0.117647
Beads	3	3	Father	0.407407		1	1			64	NA	0.00703856												3	Mother	0.0769231			3	Mother	0.371429			1	Father	0.8			2	Mother	0.204545
Beads	3	3	Mother	0.166667		1	1			65	NA	0.00589479												3	Mother	0.26			3	Mother	0.32			1	Father	0			2	Sibling	0.6
Beads	3	3	NONE	0.351852		1	1			66	0	0.00493596												3	Mother	0.5			3	Mother	0.210526			1	Father	0.02			2	Sibling	0.392857
Beads	3	3	Older	0.0740741		1	1			67	0	0.00413244												3	Mother	0.333333			3	Mother	0.291667			1	Father	0.24			2	Sibling	0.21875
Beads	3	4	Father	0.0769231		1	1			68	0	0.00345927												3	Mother	0.2			3	Sibling	0			1	Father	0.0833333			2	Sibling	0
Beads	3	4	Mother	0.115385		1	1			69	0	0.00289544												3	Mother	0.18			3	Sibling	0.0588235			1	Mother	0.344828			2	Sibling	0
Beads	3	4	NONE	0.788462		1	1			70	0	0.00242328												3	Mother	0.62963			3	Sibling	0.114286			1	Mother	0.230769			2	Sibling	0.636364
Beads	3	4	Older	0.0192308		1	1			71	NA	0.00202797												3	Mother	0.22			3	Sibling	0.06			1	Mother	0.203704			3	Father	0.0416667
Beads	3	5	Mother	0.08		1	1			72	NA	0.00169703																	3	Sibling	0.421053			1	Mother	0.657143			3	Father	0.2
Beads	3	5	NONE	0.92		2	0.92			73	0	0.00142002																	3	Sibling	0.333333			1	Mother	0.228571			3	Mother	0.0416667
Beads	3	6	Mother	0.04		2	1			74	0	0.00118817																						1	Mother	0.518519			3	Mother	0.16
Beads	3	6	NONE	0.96		2	1			75	NA	0.000994141																						1	Mother	0.475			3	Sibling	0.125
Beads	3	7	Mother	0.05		2	0.92			76	NA	0.000831769																						1	Mother	0.257143			3	Sibling	0.12
Beads	3	7	NONE	0.95		2	1			77	NA	0.000695899																						1	Mother	0.371429
Beads	3	8	NONE	1		2	1			78	NA	0.000582211																						1	Mother	0.472222
Beads	3	9	NONE	1		2	0.788462			79	NA	0.000487086																						1	Mother	0.35
Beads	3	10	NONE	1		2	0.689655			80	NA	0.000407497																						1	Mother	0.2
Beads	3	11	NONE	1		2	0.862069			81	NA	0.000340909																						1	Mother	0.785714
Beads	4	0	Father	0.72		2	1			82	NA	0.000285198																						1	Mother	0.32
Beads	4	0	Mother	0.12		2	0.942857			83	NA	0.00023859																						1	Mother	0.06
Beads	4	0	Younger	0.04		2	1			84	NA	0.000199596																						1	Mother	0.166667
Beads	4	0	Younger	0.12		2	0.94			85	NA	0.000166975																						1	Sibling	0.12069
Beads	4	1	Father	0.24		2	1			86	NA	0.000139684																						1	Sibling	0.384615
Beads	4	1	Mother	0.12		2	0.87037			87	NA	0.000116854																						1	Sibling	0.0740741
Beads	4	1	Older	0.08		2	0.5			88	NA	9.7754e-05																						1	Sibling	0.2
Beads	4	1	Older	0.2		2	1			89	NA	8.1776e-05																						1	Sibling	0.514286
Beads	4	1	Younger	0.12		2	1			90	NA	6.84095e-05																						1	Sibling	0.444444
Beads	4	1	Younger	0.24		2	1			91	NA	5.72276e-05																						1	Sibling	0.275
Beads	4	2	Father	0.25		2	1			92	NA	4.78734e-05																						1	Sibling	0.0428571
Beads	4	2	Mother	0.15		2	0.916667			93	NA	4.00481e-05																						1	Sibling	0.571429
Beads	4	2	Older	0.2		2	0.964286			94	NA	3.35019e-05																						1	Sibling	0.166667
Beads	4	2	Older	0.3		2	1			95	NA	2.80256e-05																						1	Sibling	0.05
Beads	4	2	Younger	0.05		2	1			96	NA	2.34446e-05																						1	Sibling	0
Beads	4	2	Younger	0.05		2	1			97	NA	1.96123e-05																						1	Sibling	0.214286
Beads	4	3	Father	0.0416667		2	1			98	NA	1.64064e-05																						1	Sibling	0.66
Beads	4	3	Mother	0.0416667		2	1			99	NA	1.37246e-05																						1	Sibling	0.68
Beads	4	3	NONE	0.791667		2	1																											1	Sibling	0.666667
Beads	4	3	Older	0.0833333		2	0.980769				PND	Fitted value																						2	Father	0.568966
Beads	4	3	Younger	0.0416667		3	0.64			CD50	36.27	0.5																						2	Father	0.568966
Beads	4	4	Mother	0.130435		3	0.910714																											2	Father	0.714286
Beads	4	4	NONE	0.782609		3	0.72																											2	Father	0.2
Beads	4	4	Older	0.0434783		3	0.6875																											2	Father	0.542857
Beads	4	4	Younger	0.0434783		3	0.888889																											2	Father	0
Beads	4	5	Mother	0.04		3	0.973684																											2	Father	0.34
Beads	4	5	NONE	0.96		3	0.519231																											2	Father	0.8
Beads	4	6	Mother	0.04		3	0.5																											2	Father	0.137931
Beads	4	6	NONE	0.96		3	0.648148																											2	Father	0.714286
Beads	4	7	NONE	1		3	0.208333																											2	Father	0.75
Beads	4	8	NONE	1		3	0.771429																											2	Father	0.722222
Beads	4	9	NONE	1		3	0.9																											2	Father	0
Beads	4	10	NONE	1		3	0.66																											2	Father	0.54
Bibi	1	0	Father	0.5		3	0.875																											2	Father	0.3
Bibi	1	0	Mother	0.5		3	0.761905																											2	Father	0.4
Bibi	1	1	Father	0.38		3	0.5																											2	Mother	0.0862069
Bibi	1	1	Mother	0.56		3	0.916667																											2	Mother	0.155172
Bibi	1	1	NONE	0.06		3	1																											2	Mother	0.0238095
Bibi	1	2	Father	0.32		3	0.882353																											2	Mother	0.771429
Bibi	1	2	Mother	0.6		3	0.857143																											2	Mother	0.114286
Bibi	1	2	NONE	0.08		3	0.6																											2	Mother	0.25
Bibi	1	3	Father	0.38		3	0.48																											2	Mother	0.06
Bibi	1	3	Mother	0.26		3	0.98																											2	Mother	0.185714
Bibi	1	3	NONE	0.36		3	0.971429																											2	Mother	0.517241
Bibi	1	4	Father	0.1		3	0.973684																											2	Mother	0.142857
Bibi	1	4	Mother	0.175		3	0.714286																											2	Mother	0.25
Bibi	1	4	NONE	0.725		3	1																											2	Mother	0.0555556
Bibi	1	5	Mother	0.1		3	0.9																											2	Mother	0.458333
Bibi	1	5	NONE	0.9		3	1																											2	Mother	0.28
Bibi	1	6	Father	0.0666667		4	0.275																											2	Mother	0
Bibi	1	6	Mother	0.2		4	0.78																											2	Mother	0.1
Bibi	1	6	NONE	0.733333		4	0.367647																											2	Sibling	0.0344828
Bibi	1	7	Mother	0.1		4	0.35																											2	Sibling	0.137931
Bibi	1	7	NONE	0.9		4	0.916667																											2	Sibling	0.261905
Bibi	1	8	Mother	0.0434783		4	0.48																											2	Sibling	0.0285714
Bibi	1	8	NONE	0.956522		4	0.28																											2	Sibling	0.342857
Bibi	1	9	NONE	1		4	0.08																											2	Sibling	0.75
Bibi	1	10	Mother	0.0434783		4	0.211538																											2	Sibling	0.52
Bibi	1	10	NONE	0.956522		4	0.217391																											2	Sibling	0.0142857
Bibi	1	11	NONE	1		4	0.205882																											2	Sibling	0.344828
Bibi	1	12	NONE	1		4	0.5																											2	Sibling	0.142857
Bibi	2	0	Father	0.903846		4	0.34																											2	Sibling	0
Bibi	2	0	Mother	0.0192308		4	0.64																											2	Sibling	0.166667
Bibi	2	0	Younger	0.0192308		4	0.78																											2	Sibling	0.458333
Bibi	2	0	Younger	0.0576923		4	0.375																											2	Sibling	0.18
Bibi	2	1	Father	0.722222		4	0.76																											2	Sibling	0.7
Bibi	2	1	Mother	0.203704		4	0.533333																											2	Sibling	0.2
Bibi	2	1	Younger	0.0185185		4	0.529412																											3	Father	0.344828
Bibi	2	1	Younger	0.0555556		4	0.84																											3	Father	0.407407
Bibi	2	2	Father	0.714286		4	0.2																											3	Father	0.303571
Bibi	2	2	Mother	0.0238095		4	0.32																											3	Father	0.352941
Bibi	2	2	Younger	0.142857		4	0.911765																											3	Father	0.222222
Bibi	2	2	Younger	0.119048		4	0.916667																											3	Father	0.104167
Bibi	2	3	Father	0.303571		4	1																											3	Father	0.842857
Bibi	2	3	Mother	0.267857		4	0.314286																											3	Father	0.789474
Bibi	2	3	NONE	0.0892857		4	0.789474																											3	Father	0.74
Bibi	2	3	Younger	0.178571		4	0.6																											3	Father	0.9
Bibi	2	3	Younger	0.160714		4	0.9																											3	Father	0
Bibi	2	4	Father	0.08		5	0.1																											3	Father	0.34
Bibi	2	4	Mother	0.14		5	0.58																											3	Father	0.291667
Bibi	2	4	NONE	0.22		5	0.314286																											3	Father	0.595238
Bibi	2	4	Younger	0.26		5	0.1																											3	Mother	0.155172
Bibi	2	4	Younger	0.3		5	0.8																											3	Mother	0.166667
Bibi	2	5	Father	0.02		5	0.130435																											3	Mother	0.267857
Bibi	2	5	Mother	0.22		5	0.130435																											3	Mother	0.470588
Bibi	2	5	NONE	0.42		5	0.04																											3	Mother	0.277778
Bibi	2	5	Younger	0.16		5	0.08																											3	Mother	0.1875
Bibi	2	5	Younger	0.18		5	0.04																											3	Mother	0.114286
Bibi	2	6	Father	0.1		5	0.137931																											3	Mother	0.0526316
Bibi	2	6	Mother	0.02		5	0.24																											3	Mother	0.1
Bibi	2	6	NONE	0.62		5	0.210526																											3	Mother	0.08
Bibi	2	6	Younger	0.08		5	0.288462																											3	Mother	0.521739
Bibi	2	6	Younger	0.18		5	0.22																											3	Mother	0.28
Bibi	2	7	Mother	0.157895		5	0.466667																											3	Mother	0.1875
Bibi	2	7	NONE	0.763158		5	0.73913																											3	Mother	0.166667
Bibi	2	7	Younger	0.0263158		5	0.272727																											3	Sibling	0
Bibi	2	7	Younger	0.0526316		5	0.230769																											3	Sibling	0.0740741
Bibi	2	8	Father	0.02		5	0.1																											3	Sibling	0.339286
Bibi	2	8	Mother	0.04		5	0.16																											3	Sibling	0.0588235
Bibi	2	8	NONE	0.9		5	0.861111																											3	Sibling	0.333333
Bibi	2	8	Younger	0.04		5	0.854167																											3	Sibling	0.395833
Bibi	2	9	Mother	0.0217391		5	0.933333																											3	Sibling	0.0142857
Bibi	2	9	NONE	0.978261		5	0.171429																											3	Sibling	0.131579
Bibi	2	10	Mother	0.08		5	0.82																											3	Sibling	0.06
Bibi	2	10	NONE	0.92		5	0.333333																											3	Sibling	0.02
Bibi	2	11	NONE	1		5	0.15																											3	Sibling	0.326087
Chuck	1	0	Father	0.351351		5	0																											3	Sibling	0.28
Chuck	1	0	Mother	0.567568		6	0.266667																											3	Sibling	0.395833
Chuck	1	0	NONE	0.0810811		6	0.38																											3	Sibling	0
Chuck	1	1	Father	0.133333		6	0.3
Chuck	1	1	Mother	0.5		6	0.25
Chuck	1	1	NONE	0.366667		6	0.04
Chuck	1	2	Father	0.0384615		6	0.04
Chuck	1	2	Mother	0.461538		6	0.16
Chuck	1	2	NONE	0.5		6	0.04
Chuck	1	3	Mother	0.5		6	0.04
Chuck	1	3	NONE	0.5		6	0.047619
Chuck	1	4	Mother	0.375		6	0.18
Chuck	1	4	NONE	0.625		6	0.24
Chuck	1	5	Father	0.0666667		6	0.16
Chuck	1	5	Mother	0.4		6	0.12
Chuck	1	5	NONE	0.533333		6	0.26087
Chuck	1	6	NONE	1		6	0.125
Chuck	1	7	Mother	0.166667		6	0.0625
Chuck	1	7	NONE	0.833333		6	0.153846
Chuck	1	8	NONE	1		6	0.037037
Chuck	1	9	NONE	1		6	0.157895
Chuck	1	10	NONE	1		6	0.666667
Chuck	1	11	NONE	1		6	0.5
Chuck	1	12	NONE	1		6	0.888889
Chuck	2	0	Father	0.391304		6	0.0571429
Chuck	2	0	Mother	0.608696		6	0.42
Chuck	2	1	Father	0.4		6	0.15
Chuck	2	1	Mother	0.542857		6	0
Chuck	2	1	Older	0.0571429		6	0
Chuck	2	2	Father	0.542857		6	0
Chuck	2	2	Mother	0.4		7	0.1
Chuck	2	2	Older	0.0571429		7	0.236842
Chuck	2	3	Father	0.583333		7	0.384615
Chuck	2	3	Mother	0.333333		7	0.136364
Chuck	2	3	NONE	0.0833333		7	0.105263
Chuck	2	4	Father	0.64		7	0.04
Chuck	2	4	Mother	0.12		7	0.05
Chuck	2	4	NONE	0.24		7	0.2
Chuck	2	5	Father	0.565217		7	0.3
Chuck	2	5	Mother	0.173913		7	0.103448
Chuck	2	5	NONE	0.26087		7	0.0545455
Chuck	2	6	Father	0.217391		7	0.12
Chuck	2	6	Mother	0.0434783		7	0.166667
Chuck	2	6	NONE	0.73913		7	0.0666667
Chuck	2	7	Mother	0.0666667		7	0.142857
Chuck	2	7	NONE	0.933333		7	0.0689655
Chuck	2	8	NONE	1		7	0.0384615
Chuck	3	0	Father	0.527273		7	0.166667
Chuck	3	0	Mother	0.363636		7	0.666667
Chuck	3	0	Younger	0.109091		7	0.0571429
Chuck	3	1	Father	0.272727		7	0.26
Chuck	3	1	Mother	0.545455		7	0.16
Chuck	3	1	Younger	0.181818		7	0.15
Chuck	3	2	Father	0.304348		7	0
Chuck	3	2	Mother	0.478261		7	0
Chuck	3	2	Younger	0.217391		7	0
Chuck	3	3	Father	0.428571		7	0
Chuck	3	3	Mother	0.571429		8	0.0434783
Chuck	3	4	Father	0.266667		8	0.1
Chuck	3	4	Mother	0.266667		8	0.0689655
Chuck	3	4	NONE	0.466667		8	0.08
Chuck	3	5	Mother	0.272727		8	0.047619
Chuck	3	5	NONE	0.727273		8	0.2
Chuck	3	6	Father	0.125		8	0.137931
Chuck	3	6	NONE	0.875		8	0.0416667
Chuck	3	7	Father	0.142857		8	0.28
Chuck	3	7	NONE	0.857143		8	0.22
Chuck	4	0	Father	0.277778		8	0
Chuck	4	0	Mother	0.444444		8	0
Chuck	4	0	Older	0.111111		8	0
Chuck	4	0	Younger	0.166667		8	0
Chuck	4	1	Father	0.142857		8	0
Chuck	4	1	Mother	0.657143		8	0
Chuck	4	1	Older	0.114286		8	0
Chuck	4	1	Younger	0.0857143		8	0
Chuck	4	2	Father	0.2		8	0
Chuck	4	2	Mother	0.771429		8	0
Chuck	4	2	Older	0.0285714		8	0
Chuck	4	3	Father	0.352941		8	0
Chuck	4	3	Mother	0.470588		8	0
Chuck	4	3	NONE	0.117647		9	0.0217391
Chuck	4	3	Younger	0.0588235		9	0.192308
Chuck	4	4	Father	0.264706		9	0.0833333
Chuck	4	4	Mother	0.235294		9	0.16
Chuck	4	4	NONE	0.470588		9	0.0344828
Chuck	4	4	Younger	0.0294118		9	0.04
Chuck	4	5	NONE	1		9	0.4
Chuck	4	6	Mother	0.0625		9	0
Chuck	4	6	NONE	0.9375		9	0
Chuck	5	0	Father	0.333333		9	0
Chuck	5	0	Mother	0.424242		9	0
Chuck	5	0	Older	0.181818		9	0
Chuck	5	0	Younger	0.0606061		9	0
Chuck	5	1	Father	0.257143		9	0
Chuck	5	1	Mother	0.228571		9	0
Chuck	5	1	Older	0.228571		9	0
Chuck	5	1	Younger	0.285714		9	0
Chuck	5	2	Father	0.542857		9	0
Chuck	5	2	Mother	0.114286		10	0.0434783
Chuck	5	2	Older	0.171429		10	0.08
Chuck	5	2	Younger	0.171429		10	0.08
Chuck	5	3	Father	0.4		10	0.133333
Chuck	5	3	Mother	0.257143		10	0.08
Chuck	5	3	NONE	0.142857		10	0.4
Chuck	5	3	Older	0.0285714		10	0
Chuck	5	3	Younger	0.171429		10	0
Chuck	5	4	Father	0.24		10	0
Chuck	5	4	Mother	0.12		10	0
Chuck	5	4	NONE	0.16		10	0
Chuck	5	4	Younger	0.48		10	0
Chuck	5	5	Mother	0.192308		10	0
Chuck	5	5	NONE	0.769231		10	0
Chuck	5	5	Younger	0.0384615		10	0
Chuck	5	6	Father	0.0384615		10	0
Chuck	5	6	Mother	0.115385		10	0
Chuck	5	6	NONE	0.846154		10	0
Chuck	5	7	Mother	0.0344828		11	0.0526316
Chuck	5	7	NONE	0.931034		11	0.22
Chuck	5	7	Younger	0.0344828		11	0
Chuck	5	8	NONE	0.0416667		11	0
Chuck	5	8	NONE	0.958333		11	0
Chuck	5	9	NONE	1		11	0
Chuck	5	10	NONE	1		11	0
Chuck	5	11	NONE	1		11	0
Chuck	7	0	Father	0.413793		11	0
Chuck	7	0	Mother	0.275862		11	0
Chuck	7	0	Younger	0.310345		11	0
Chuck	7	1	Father	0.037037		11	0
Chuck	7	1	Mother	0.518519		11	0
Chuck	7	1	Younger	0.444444		11	0
Chuck	7	2	Mother	0.291667		11	0
Chuck	7	2	NONE	0.0833333		11	0
Chuck	7	2	Younger	0.625		12	0
Chuck	7	3	Mother	0.28		12	0
Chuck	7	3	NONE	0.4		12	0
Chuck	7	3	Younger	0.32		12	0
Chuck	7	4	Mother	0.16		12	0
Chuck	7	4	NONE	0.8
Chuck	7	4	Younger	0.04
Chuck	7	5	Mother	0.1
Chuck	7	5	NONE	0.9
Chuck	7	6	Mother	0.037037
Chuck	7	6	NONE	0.962963
Chuck	7	7	Mother	0.0384615
Chuck	7	7	NONE	0.961538
Chuck	7	8	Father	0.08
Chuck	7	8	Mother	0.16
Chuck	7	8	NONE	0.72
Chuck	7	8	Older	0.04
Chuck	7	9	Father	0.25
Chuck	7	9	Mother	0.1
Chuck	7	9	NONE	0.6
Chuck	7	9	Younger	0.05
Chuck	7	10	Father	0.4
Chuck	7	10	NONE	0.6
Chuck	7	11	NONE	1
Chuck	7	12	NONE	1
Chuck	8	0	Father	0.0434783
Chuck	8	0	Mother	0.695652
Chuck	8	0	Older	0.173913
Chuck	8	0	Older	0.0869565
Chuck	8	1	Mother	0.208333
Chuck	8	1	Older	0.375
Chuck	8	1	Older	0.208333
Chuck	8	1	Younger	0.208333
Chuck	8	2	Father	0.142857
Chuck	8	2	Mother	0.428571
Chuck	8	2	NONE	0.0357143
Chuck	8	2	Older	0.178571
Chuck	8	2	Older	0.0357143
Chuck	8	2	Younger	0.178571
Chuck	8	3	Father	0.2
Chuck	8	3	Mother	0.16
Chuck	8	3	NONE	0.52
Chuck	8	3	Older	0.04
Chuck	8	3	Older	0.04
Chuck	8	3	Younger	0.04
Chuck	8	4	Father	0.08
Chuck	8	4	Mother	0.12
Chuck	8	4	NONE	0.68
Chuck	8	4	Older	0.04
Chuck	8	4	Younger	0.08
Chuck	8	5	Father	0.04
Chuck	8	5	Mother	0.12
Chuck	8	5	NONE	0.84
Chuck	8	6	Father	0.0526316
Chuck	8	6	NONE	0.842105
Chuck	8	6	Older	0.0526316
Chuck	8	6	Younger	0.0526316
Chuck	8	7	NONE	1
Chuck	8	8	NONE	1
Chuck	8	9	NONE	1
Chuck	8	10	NONE	1
Chuck	8	11	NONE	1
Kabu	1	0	Father	0.72
Kabu	1	0	Mother	0.28
Kabu	1	1	Father	0.695652
Kabu	1	1	Mother	0.304348
Kabu	1	2	Father	0.717391
Kabu	1	2	Mother	0.282609
Kabu	1	3	Father	0.52
Kabu	1	3	Mother	0.2
Kabu	1	3	NONE	0.28
Kabu	1	4	Father	0.235294
Kabu	1	4	Mother	0.132353
Kabu	1	4	NONE	0.632353
Kabu	1	5	Father	0.142857
Kabu	1	5	Mother	0.171429
Kabu	1	5	NONE	0.685714
Kabu	1	6	Father	0.14
Kabu	1	6	Mother	0.16
Kabu	1	6	NONE	0.7
Kabu	1	7	Mother	0.384615
Kabu	1	7	NONE	0.615385
Kabu	1	8	Mother	0.0689655
Kabu	1	8	NONE	0.931034
Kabu	1	9	Mother	0.192308
Kabu	1	9	NONE	0.807692
Kabu	1	10	Mother	0.08
Kabu	1	10	NONE	0.92
Kabu	1	11	Mother	0.0526316
Kabu	1	11	NONE	0.947368
Kabu	1	12	NONE	1
Mogol	1	0	Father	0.05
Mogol	1	0	Mother	0.775
Mogol	1	0	Younger	0.15
Mogol	1	0	Younger	0.025
Mogol	1	1	Father	0.225
Mogol	1	1	Mother	0.475
Mogol	1	1	NONE	0.025
Mogol	1	1	Younger	0.05
Mogol	1	1	Younger	0.225
Mogol	1	2	Father	0.34
Mogol	1	2	Mother	0.06
Mogol	1	2	NONE	0.08
Mogol	1	2	Younger	0.24
Mogol	1	2	Younger	0.28
Mogol	1	3	Father	0.104167
Mogol	1	3	Mother	0.1875
Mogol	1	3	NONE	0.3125
Mogol	1	3	Younger	0.145833
Mogol	1	3	Younger	0.25
Mogol	1	4	Father	0.05
Mogol	1	4	Mother	0.1
Mogol	1	4	NONE	0.65
Mogol	1	4	Younger	0.075
Mogol	1	4	Younger	0.125
Mogol	1	5	Mother	0.1
Mogol	1	5	NONE	0.9
Mogol	1	6	Father	0.0555556
Mogol	1	6	Mother	0.0833333
Mogol	1	6	NONE	0.75
Mogol	1	6	Younger	0.0555556
Mogol	1	6	Younger	0.0555556
Mogol	1	7	Mother	0.136364
Mogol	1	7	NONE	0.863636
Mogol	1	8	NONE	1
Oji	1	0	Father	0.42
Oji	1	0	Mother	0.58
Oji	1	1	Father	0.684211
Oji	1	1	Mother	0.315789
Oji	1	2	Father	0.74
Oji	1	2	Mother	0.26
Oji	1	3	Father	0.8
Oji	1	3	Mother	0.18
Oji	1	3	NONE	0.02
Oji	1	4	Father	0.735294
Oji	1	4	Mother	0.176471
Oji	1	4	NONE	0.0882353
Oji	1	5	Father	0.722222
Oji	1	5	Mother	0.138889
Oji	1	5	NONE	0.138889
Oji	1	6	Father	0.566667
Oji	1	6	Mother	0.1
Oji	1	6	NONE	0.333333
Oji	2	0	Father	0.88
Oji	2	0	Mother	0.12
Oji	2	1	Father	0.7
Oji	2	1	Mother	0.257143
Oji	2	1	Younger	0.0142857
Oji	2	1	Younger	0.0285714
Oji	2	2	Father	0.8
Oji	2	2	Mother	0.185714
Oji	2	2	Younger	0.0142857
Oji	2	3	Father	0.842857
Oji	2	3	Mother	0.114286
Oji	2	3	NONE	0.0285714
Oji	2	3	Younger	0.0142857
Oji	2	4	Father	0.729167
Oji	2	4	Mother	0.145833
Oji	2	4	NONE	0.0833333
Oji	2	4	Younger	0.0208333
Oji	2	4	Younger	0.0208333
Oji	2	5	Father	0.479167
Oji	2	5	Mother	0.354167
Oji	2	5	NONE	0.145833
Oji	2	5	Younger	0.0208333
Oji	2	6	Father	0.395833
Oji	2	6	Mother	0.0833333
Oji	2	6	NONE	0.5
Oji	2	6	Younger	0.0208333
Oji	2	7	Father	0.166667
Oji	2	7	NONE	0.833333
Oji	2	8	NONE	1
Oji	3	0	Father	0.485714
Oji	3	0	Mother	0.171429
Oji	3	0	Older	0.0714286
Oji	3	0	Older	0.214286
Oji	3	0	Younger	0.0428571
Oji	3	0	Younger	0.0142857
Oji	3	1	Father	0.571429
Oji	3	1	Mother	0.1
Oji	3	1	Older	0.285714
Oji	3	1	Younger	0.0285714
Oji	3	1	Younger	0.0142857
Oji	3	2	Father	0.59375
Oji	3	2	Mother	0.1875
Oji	3	2	Older	0.03125
Oji	3	2	Older	0.03125
Oji	3	2	Younger	0.0625
Oji	3	2	Younger	0.09375
Oji	3	3	Father	0.789474
Oji	3	3	Mother	0.0526316
Oji	3	3	NONE	0.0263158
Oji	3	3	Younger	0.105263
Oji	3	3	Younger	0.0263158
Oji	3	4	Father	0.916667
Oji	3	4	Younger	0.0833333
Oji	3	5	Father	0.7
Oji	3	5	Mother	0.0666667
Oji	3	5	NONE	0.0666667
Oji	3	5	Younger	0.0666667
Oji	3	5	Younger	0.1
Oji	3	6	Father	0.333333
Oji	3	6	Mother	0.111111
Oji	3	6	NONE	0.111111
Oji	3	6	Younger	0.166667
Oji	3	6	Younger	0.277778
Oji	3	7	Father	0.5
Oji	3	7	Mother	0.166667
Oji	3	7	NONE	0.333333
Oji	4	0	Father	0.363636
Oji	4	0	Mother	0.181818
Oji	4	0	Older	0.30303
Oji	4	0	Younger	0.151515
Oji	4	1	Father	0.0571429
Oji	4	1	Mother	0.371429
Oji	4	1	Older	0.571429
Oji	4	2	Father	0.142857
Oji	4	2	Mother	0.571429
Oji	4	2	Older	0.257143
Oji	4	2	Younger	0.0285714
Oji	4	3	Father	0.228571
Oji	4	3	Mother	0.371429
Oji	4	3	NONE	0.285714
Oji	4	3	Younger	0.114286
Oji	4	4	Father	0.142857
Oji	4	4	Mother	0.114286
Oji	4	4	NONE	0.685714
Oji	4	4	Younger	0.0571429
Oji	4	5	Father	0.0285714
Oji	4	5	Mother	0.114286
Oji	4	5	NONE	0.828571
Oji	4	5	Younger	0.0285714
Oji	4	6	Mother	0.0571429
Oji	4	6	NONE	0.942857
Oji	4	7	Mother	0.0571429
Oji	4	7	NONE	0.942857
Oji	5	0	Father	0.346154
Oji	5	0	Mother	0.538462
Oji	5	0	Older	0.0769231
Oji	5	0	Younger	0.0384615
Oji	5	1	Father	0.37931
Oji	5	1	Mother	0.517241
Oji	5	1	Older	0.103448
Oji	5	2	Father	0.673077
Oji	5	2	Mother	0.173077
Oji	5	2	Younger	0.153846
Oji	5	3	Father	0.62
Oji	5	3	Mother	0.32
Oji	5	3	Younger	0.06
Oji	5	4	Father	0.5
Oji	5	4	Mother	0.236842
Oji	5	4	NONE	0.210526
Oji	5	4	Younger	0.0526316
Oji	5	5	Father	0.62
Oji	5	5	Mother	0.2
Oji	5	5	NONE	0.18
Oji	5	6	Father	0.4
Oji	5	6	Mother	0.02
Oji	5	6	NONE	0.58
Oji	5	7	Father	0.12
Oji	5	7	Mother	0.12
Oji	5	7	NONE	0.74
Oji	5	7	Younger	0.02
Oji	5	8	Father	0.1
Oji	5	8	Mother	0.1
Oji	5	8	NONE	0.78
Oji	5	8	Younger	0.02
Oji	5	9	NONE	1
Oji	5	10	NONE	1
Oji	5	11	NONE	1
Oji	6	0	Father	0.568966
Oji	6	0	Mother	0.172414
Oji	6	0	Older	0.155172
Oji	6	0	Younger	0.0344828
Oji	6	0	Younger	0.0689655
Oji	6	1	Father	0.310345
Oji	6	1	Mother	0.224138
Oji	6	1	Older	0.413793
Oji	6	1	Younger	0.0172414
Oji	6	1	Younger	0.0344828
Oji	6	2	Father	0.689655
Oji	6	2	Mother	0.310345
Oji	6	3	Father	0.74
Oji	6	3	Mother	0.1
Oji	6	3	NONE	0.1
Oji	6	3	Younger	0.04
Oji	6	3	Younger	0.02
Oji	6	4	Father	0.44
Oji	6	4	Mother	0.08
Oji	6	4	NONE	0.4
Oji	6	4	Younger	0.08
Oji	6	5	Father	0.0666667
Oji	6	5	Mother	0.166667
Oji	6	5	NONE	0.666667
Oji	6	5	Younger	0.0666667
Oji	6	5	Younger	0.0333333
Oji	6	6	Father	0.15
Oji	6	6	NONE	0.85
Oji	6	7	Father	0.04
Oji	6	7	Mother	0.12
Oji	6	7	NONE	0.84
Oji	6	8	NONE	1
Oji	6	9	NONE	1
Oji	6	10	NONE	1
Oji	7	0	Father	0.55
Oji	7	0	Mother	0.2
Oji	7	0	Older	0.05
Oji	7	0	Older	0.05
Oji	7	0	Younger	0.05
Oji	7	0	Younger	0.1
Oji	7	1	Father	0.166667
Oji	7	1	Mother	0.222222
Oji	7	1	Older	0.259259
Oji	7	1	Older	0.0925926
Oji	7	1	Younger	0.12963
Oji	7	1	Younger	0.12963
Oji	7	2	Father	0.826923
Oji	7	2	Mother	0.0961538
Oji	7	2	NONE	0.0192308
Oji	7	2	Younger	0.0192308
Oji	7	2	Younger	0.0384615
Oji	7	3	Father	0.9
Oji	7	3	Mother	0.08
Oji	7	3	Younger	0.02
Oji	7	4	Father	0.52
Oji	7	4	Mother	0.16
Oji	7	4	NONE	0.1
Oji	7	4	Younger	0.08
Oji	7	4	Younger	0.14
Oji	7	5	Father	0.025
Oji	7	5	NONE	0.85
Oji	7	5	Younger	0.05
Oji	7	5	Younger	0.075
Oji	7	6	NONE	1
Oji	7	7	Mother	0.15
Oji	7	7	NONE	0.85
Oji	7	8	NONE	1
Oji	7	9	NONE	1
Oji	7	10	NONE	1
Oji	7	11	NONE	1
Pon	1	0	Father	0.04
Pon	1	0	Mother	0.96
Pon	1	1	Father	0.142857
Pon	1	1	Mother	0.857143
Pon	1	2	Father	0.586207
Pon	1	2	Mother	0.413793
Pon	1	3	Father	0.259259
Pon	1	3	Mother	0.62963
Pon	1	3	NONE	0.111111
Pon	1	4	Father	0.166667
Pon	1	4	Mother	0.75
Pon	1	4	NONE	0.0833333
Pon	1	5	Father	0.24
Pon	1	5	Mother	0.56
Pon	1	5	NONE	0.2
Pon	1	6	Mother	0.04
Pon	1	6	NONE	0.96
Pon	1	7	Father	0.0526316
Pon	1	7	Mother	0.0526316
Pon	1	7	NONE	0.894737
Pon	1	8	NONE	1
Pon	1	9	NONE	1
Pon	1	10	NONE	1
Pon	1	11	NONE	1
Pon	2	0	Father	0.479167
Pon	2	0	Mother	0.458333
Pon	2	0	Younger	0.0625
Pon	2	1	Father	0.18
Pon	2	1	Mother	0.78
Pon	2	1	Younger	0.04
Pon	2	2	Father	0.52
Pon	2	2	Mother	0.34
Pon	2	2	Younger	0.14
Pon	2	3	Father	0.342105
Pon	2	3	Mother	0.210526
Pon	2	3	NONE	0.0263158
Pon	2	3	Younger	0.421053
Pon	2	4	Father	0.08
Pon	2	4	Mother	0.3
Pon	2	4	NONE	0.52
Pon	2	4	Younger	0.1
Pon	2	5	Mother	0.130435
Pon	2	5	NONE	0.869565
Pon	2	6	Mother	0.04
Pon	2	6	NONE	0.96
Pon	2	7	Mother	0.04
Pon	2	7	NONE	0.96
Tochan	1	0	Mother	0.279412
Tochan	1	0	Younger	0.0441176
Tochan	1	0	Younger	0.676471
Tochan	1	1	Mother	0.71875
Tochan	1	1	NONE	0.015625
Tochan	1	1	Younger	0.21875
Tochan	1	1	Younger	0.046875
Tochan	1	2	Mother	0.471429
Tochan	1	2	NONE	0.0571429
Tochan	1	2	Younger	0.357143
Tochan	1	2	Younger	0.114286
Tochan	1	3	Mother	0.442857
Tochan	1	3	NONE	0.228571
Tochan	1	3	Younger	0.2
Tochan	1	3	Younger	0.128571
Tochan	1	4	Mother	0.117647
Tochan	1	4	NONE	0.794118
Tochan	1	4	Younger	0.0882353
Tochan	1	5	Mother	0.0689655
Tochan	1	5	NONE	0.862069
Tochan	1	5	Younger	0.0689655
Tochan	1	6	Mother	0.047619
Tochan	1	6	NONE	0.952381
Tochan	1	7	Mother	0.2
Tochan	1	7	NONE	0.8
Tochan	1	8	Mother	0.0238095
Tochan	1	8	NONE	0.952381
Tochan	1	8	Younger	0.0238095
Tochan	1	9	Mother	0.0833333
Tochan	1	9	NONE	0.916667
Tochan	1	10	Mother	0.133333
Tochan	1	10	NONE	0.866667
Tochan	1	11	NONE	1
Tochan	1	12	NONE	1
Tochan	2	0	Father	0.24
Tochan	2	0	Mother	0.26
Tochan	2	0	Younger	0.28
Tochan	2	0	Younger	0.22
Tochan	2	1	Father	0.02
Tochan	2	1	Mother	0.32
Tochan	2	1	Younger	0.32
Tochan	2	1	Younger	0.34
Tochan	2	2	Father	0.54
Tochan	2	2	Mother	0.28
Tochan	2	2	Younger	0.08
Tochan	2	2	Younger	0.1
Tochan	2	3	Father	0.34
Tochan	2	3	Mother	0.28
Tochan	2	3	NONE	0.1
Tochan	2	3	Younger	0.1
Tochan	2	3	Younger	0.18
Tochan	2	4	Father	0.1
Tochan	2	4	Mother	0.36
Tochan	2	4	NONE	0.5
Tochan	2	4	Younger	0.04
Tochan	2	5	Mother	0.2
Tochan	2	5	NONE	0.76
Tochan	2	5	Younger	0.04
Tochan	2	6	Mother	0.06
Tochan	2	6	NONE	0.82
Tochan	2	6	Younger	0.04
Tochan	2	6	Younger	0.08
Tochan	2	7	Mother	0.275
Tochan	2	7	NONE	0.7
Tochan	2	7	Younger	0.025
Tochan	2	8	Mother	0.2
Tochan	2	8	NONE	0.8
Tochan	3	0	Father	0.8
Tochan	3	0	Mother	0.2
Tochan	3	1	Father	0.66
Tochan	3	1	Mother	0.26
Tochan	3	1	NONE	0.08
Tochan	3	2	Father	0.74
Tochan	3	2	Mother	0.2
Tochan	3	2	NONE	0.06
Tochan	3	3	Father	0.44
Tochan	3	3	Mother	0.22
Tochan	3	3	NONE	0.34
Tochan	3	4	Father	0.2
Tochan	3	4	Mother	0.14
Tochan	3	4	NONE	0.66
Tochan	3	5	Mother	0.210526
Tochan	3	5	NONE	0.789474
Tochan	3	6	Mother	0.24
Tochan	3	6	NONE	0.76
Tochan	3	7	Mother	0.103448
Tochan	3	7	NONE	0.896552
Tochan	3	8	Mother	0.137931
Tochan	3	8	NONE	0.862069
Tochan	3	9	Mother	0.16
Tochan	3	9	NONE	0.84
Tochan	3	10	Mother	0.08
Tochan	3	10	NONE	0.92
Tochan	3	11	Mother	0.22
Tochan	3	11	NONE	0.78
Tochan	4	0	Father	0.525
Tochan	4	0	Mother	0.325
Tochan	4	0	Younger	0.075
Tochan	4	0	Younger	0.075
Tochan	4	1	Father	0.24
Tochan	4	1	Mother	0.06
Tochan	4	1	NONE	0.02
Tochan	4	1	Younger	0.48
Tochan	4	1	Younger	0.2
Tochan	4	2	Father	0.3
Tochan	4	2	Younger	0.5
Tochan	4	2	Younger	0.2
Tochan	4	3	Father	0.291667
Tochan	4	3	Mother	0.1875
Tochan	4	3	NONE	0.125
Tochan	4	3	Younger	0.270833
Tochan	4	3	Younger	0.125
Tochan	4	4	Father	0.42
Tochan	4	4	Mother	0.18
Tochan	4	4	NONE	0.36
Tochan	4	4	Younger	0.04
Tochan	4	5	Father	0.0769231
Tochan	4	5	Mother	0.173077
Tochan	4	5	NONE	0.711538
Tochan	4	5	Younger	0.0384615
Tochan	4	6	Mother	0.16
Tochan	4	6	NONE	0.84
Tochan	4	7	Mother	0.0545455
Tochan	4	7	NONE	0.945455
Tochan	4	8	NONE	1
Tochan	4	9	Father	0.0172414
Tochan	4	9	Mother	0.0172414
Tochan	4	9	NONE	0.965517
Tochan	4	10	NONE	1
Tochan	4	11	NONE	1
Tochan	5	0	Father	0.241379
Tochan	5	0	Mother	0.482759
Tochan	5	0	Older	0.103448
Tochan	5	0	Older	0.0517241
Tochan	5	0	Younger	0.0689655
Tochan	5	0	Younger	0.0517241
Tochan	5	1	Father	0.0185185
Tochan	5	1	Mother	0.314815
Tochan	5	1	NONE	0.0185185
Tochan	5	1	Older	0.203704
Tochan	5	1	Older	0.111111
Tochan	5	1	Younger	0.148148
Tochan	5	1	Younger	0.185185
Tochan	5	2	Father	0.12963
Tochan	5	2	Mother	0.185185
Tochan	5	2	NONE	0.12963
Tochan	5	2	Older	0.148148
Tochan	5	2	Older	0.0925926
Tochan	5	2	Younger	0.185185
Tochan	5	2	Younger	0.12963
Tochan	5	3	Father	0.595238
Tochan	5	3	Mother	0.166667
Tochan	5	3	NONE	0.238095
Tochan	5	4	Father	0.02
Tochan	5	4	Father	0.4
Tochan	5	4	Mother	0.3
Tochan	5	4	NONE	0.22
Tochan	5	4	Younger	0.02
Tochan	5	4	Younger	0.04
Tochan	5	5	Mother	0.22
Tochan	5	5	NONE	0.78
Tochan	5	6	Mother	0.12
Tochan	5	6	NONE	0.88
Tochan	5	7	Mother	0.08
Tochan	5	7	NONE	0.88
Tochan	5	7	Younger	0.04
Tochan	5	8	NONE	1
Tochan	5	9	Mother	0.04
Tochan	5	9	NONE	0.96
Tochan	5	10	NONE	1
Tochan	5	11	NONE	1

## Sheet: Fig. 2
Fig. 2a			Fig. 2b			Fig. 2c			Fig. 2d				Fig. 2e
Week	Mean carrying rate		Week	Mean carrying duration		Week	Total number of carriers		Week	Caregiver	Mean carrying duration		Behavior	Number of carrying infants	Mean occurance rate	SEM
0	1		0	1200		0	1		0	Father	1200		Body contact	0	14.9653	1.25862
0	1		0	1200		0	1		0	Father	1200		Body contact	1	18.2687	1.80592
0	1		0	540		0	3		0	Father	540		Body contact	2	19.2035	2.68965
0	1		0	750		0	2		0	Father	1200		Drinking	0	0.63809	0.0777066
0	0.975		0	60		0	1		0	Father	1170		Drinking	1	0.395681	0.184257
0	0.975		0	1200		0	3		0	Father	600		Drinking	2	0.383966	0.157686
0	1		0	840		0	2		0	Father	330		Eating	0	3.45908	0.318671
0	1		0	1170		0	2		0	Father	600		Eating	1	0.537076	0.162679
0	1		0	600		0	1		0	Father	570		Eating	2	0.686126	0.340683
0	0.675		0	330		0	5		0	Father	1200		Grooming given	0	1.54217	0.215363
0	1		0	240		0	4		0	Father	60		Grooming given	1	0.423874	0.175994
0	1		0	600		0	5		0	Father	30		Grooming given	2	0.38339	0.204754
0	1		0	570		0	1		0	Father	390		Grooming received	0	0.705637	0.1019
0	1		0	1200		0	9		0	Father	660		Grooming received	1	1.39471	0.291341
0	1		0	1200		0	9		0	Father	900		Grooming received	2	2.12335	0.551648
0	1		0	1200		0	4		0	Father	180		Locomotion	0	21.217	0.919016
0	1		0	60		0	6		0	Father	240		Locomotion	1	13.6287	1.63523
0	1		0	30		0	4		0	Father	180		Locomotion	2	10.4321	1.78397
0	1		0	270		0	2		0	Father	120		Object play	0	0.14924	0.0457309
0	1		0	90		0	7		0	Father	120		Object play	1	0	0
0	1		0	360		0	7		0	Father	90		Object play	2	0	0
0	1		0	390		0	5		0	Father	180		Self grooming	0	0.222119	0.0382149
0	1		0	660		0	9		0	Father	150		Self grooming	1	0.0440008	0.0257611
0	1		0	900		0	11		0	Father	180		Self grooming	2	0.116011	0.0749443
0	1		0	180		0	2		0	Father	270		Social play	0	5.33989	0.740081
0	1		0	240		0	10		0	Father	180		Social play	1	1.09982	0.447584
0	1		0	180		0	3		0	Father	210		Social play	2	0.863224	0.347788
0	1		0	120		0	4		0	Father	390
0	1		0	120		0	3		0	Father	750		Behavior	Number of carrying infants	Occurance rate
0	1		0	90		0	3		0	Father	900		Body contact	0	15.1656
0	1		0	180		0	1		0	Father	330		Body contact	0	22.2477
0	1		0	150		0	5		0	Father	90		Body contact	0	9.05391
0	1		0	180		0	5		0	Father	180		Body contact	0	15.843
0	1		0	270		0	4		0	Father	60		Body contact	0	15.0658
0	0.975		0	180		0	9		0	Father	60		Body contact	0	15.4294
0	1		0	210		0	4		0	Father	90		Body contact	0	5.2381
0	1		0	570		0	8		0	Father	210		Body contact	0	5.5609
0	1		0	60		0	5		0	Father	60		Body contact	0	10.4652
0	1		0	180		0	7		0	Father	60		Body contact	0	9.15504
0	0.875		0	300		0	6		0	Father	1110		Body contact	0	3.56238
0	1		0	1200		0	5		0	Father	120		Body contact	0	10.2652
0	1		0	30		0	5		0	Father	150		Body contact	0	9.71154
0	1		0	90		0	7		0	Father	60		Body contact	0	8.7033
0	1		0	90		0	1		0	Father	1080		Body contact	0	46.1386
0	1		0	210		0	4		0	Father	360		Body contact	0	46.4695
0	1		0	150		0	2		0	Father	420		Body contact	0	9.29617
0	1		0	180		0	4		0	Father	240		Body contact	0	16.0964
0	1		0	570		0	1		0	Father	750		Body contact	0	9.98133
0	1		0	180		0	1		0	Father	150		Body contact	0	8.67788
0	1		0	120		0	1		0	Father	960		Body contact	0	44.6876
0	1		0	120		0	6		0	Father	150		Body contact	0	36.8308
0	1		0	360		0	5		0	Father	150		Body contact	0	27.6587
0	1		0	390		0	6		0	Father	300		Body contact	0	12.211
0	1		0	750		0	5		0	Father	330		Body contact	0	5.11091
0	1		0	900		0	2		0	Father	150		Body contact	0	2.64033
0	1		0	450		0	2		0	Father	120		Body contact	0	8.32481
0	0.925		0	300		0	2		0	Father	270		Body contact	0	31.3058
0	1		0	150		0	1		0	Father	60		Body contact	0	10.429
0	1		0	330		0	4		0	Father	660		Body contact	0	48.46
0	1		0	90		0	2		0	Father	330		Body contact	0	16.2137
0	1		0	180		0	1		0	Father	60		Body contact	0	10.2168
0	1		0	60		0	1		0	Father	60		Body contact	0	3.0451
0	1		0	60		0	7		0	Father	30		Body contact	0	10.248
0	1		0	90		0	4		0	Father	480		Body contact	0	10.2296
0	1		0	210		0	2		0	Father	150		Body contact	0	9.41445
0	1		0	60		0	3		0	Father	330		Body contact	0	25.6307
0	1		0	60		0	4		0	Father	60		Body contact	0	6.10578
0	1		0	1110		0	3		0	Father	300		Body contact	0	20.3481
0	1		0	120		0	1		0	Father	90		Body contact	0	14.071
0	1		0	150		0	8		0	Father	60		Body contact	0	3.19429
0	1		0	60		0	1		0	Father	30		Body contact	0	15.1665
0	1		0	60		0	3		0	Father	30		Body contact	0	11.4647
0	1		0	270		0	1		0	Father	210		Body contact	0	23.9851
0	1		0	390		0	3		0	Father	30		Body contact	0	12.8368
0	1		0	90		0	1		0	Father	1200		Body contact	0	29.6696
0	1		0	30		0	2		0	Father	870		Body contact	0	26.071
0	1		0	30		0	3		0	Father	270		Body contact	0	0.333333
0	1		0	510		0	4		0	Father	540		Body contact	0	18.1229
0	1		0	90		0	1		0	Father	1200		Body contact	0	14.4873
0	1		0	90		0	3		0	Father	810		Body contact	0	15.7667
0	1		0	120		0	1		0	Father	600		Body contact	0	7.34375
0	1		0	870		0	1		0	Father	1200		Body contact	0	4.48266
0	1		0	210		0	5		0	Father	360		Body contact	0	7.67649
0	1		0	480		0	2		0	Father	90		Body contact	0	0.762873
0	1		0	30		0	1		0	Father	300		Body contact	0	0.917449
0	1		0	300		0	2		0	Father	90		Body contact	0	0.875247
0	0.975		0	30		0	3		0	Father	750		Body contact	0	1.65385
0	0.975		0	1080		0	5		0	Father	1080		Body contact	0	2.27591
0	1		0	360		0	2		0	Father	570		Body contact	0	11.6917
0	1		0	420		0	3		0	Father	240		Body contact	0	1.07867
0	1		0	240		0	2		0	Father	1200		Body contact	0	6.91533
0	1		0	750		0	4		0	Father	1200		Body contact	0	8.91082
0	1		0	150		0	2		0	Father	1200		Body contact	0	6.77425
0	1		0	1200		0	1		0	Father	870		Body contact	0	9.10518
0	1		0	300		0	3		0	Father	270		Body contact	0	11.6164
0	1		0	90		0	2		0	Father	1200		Body contact	0	19.0954
0	1		0	240		0	2		0	Father	1200		Body contact	0	16.8353
0	1		0	180		0	1		0	Father	510		Body contact	0	18.9396
0	1		0	780		0	1		0	Father	450		Body contact	0	10.7178
0	1		0	150		0	2		0	Father	1200		Body contact	0	15.1362
0	1		0	60		0	2		0	Father	1200		Body contact	0	17.517
0	0.9875		0	330		0	5		0	Father	990		Body contact	0	10.7567
0	1		0	960		0	1		0	Father	1200		Body contact	0	8.37108
0	1		0	150		0	1		0	Father	630		Body contact	0	6.58009
0	1		0	150		0	2		0	Father	390		Body contact	0	6.89796
0	1		0	300		0	2		0	Father	30		Body contact	0	6.30094
0	0.75		0	330		0	4		0	Father	1200		Body contact	0	1.3549
0	1		0	150		0	1		0	Father	90		Body contact	0	44.0592
0	0.8125		0	120		0	9		0	Father	1200		Body contact	0	10.7016
0	1		0	240		0	4		0	Father	30		Body contact	0	48.8953
0	1		0	90		0	3		0	Father	60		Body contact	0	25.2526
0	1		0	90		0	1		0	Father	720		Body contact	0	3.85859
0	1		0	60		0	4		0	Father	360		Body contact	0	21.1378
0	1		0	60		0	4		0	Father	60		Body contact	0	3.75822
0	1		0	60		0	2		0	Father	90		Body contact	0	40.6222
0	1		0	240		0	1		0	Mother	60		Body contact	0	15.0978
1	0.925		0	150		1	6		0	Mother	240		Body contact	0	10
1	1		0	120		1	2		0	Mother	1200		Body contact	0	18.4539
1	1		0	90		1	2		0	Mother	1200		Body contact	0	11.7188
1	1		0	450		1	1		0	Mother	270		Body contact	0	18.8603
1	1		0	450		1	4		0	Mother	90		Body contact	0	12.851
1	0.9875		0	360		1	4		0	Mother	360		Body contact	0	14.5709
1	1		0	300		1	3		0	Mother	570		Body contact	0	30.0746
1	1		0	270		1	2		0	Mother	60		Body contact	0	54.796
1	0.85		0	60		1	7		0	Mother	180		Body contact	1	25
1	1		0	660		1	12		0	Mother	300		Body contact	1	66.6667
1	1		0	330		1	12		0	Mother	1200		Body contact	1	16.6667
1	1		0	60		1	3		0	Mother	30		Body contact	1	0
1	1		0	60		1	11		0	Mother	90		Body contact	1	0
1	1		0	30		1	3		0	Mother	90		Body contact	1	0
1	1		0	480		1	5		0	Mother	210		Body contact	1	26.7857
1	1		0	150		1	6		0	Mother	150		Body contact	1	0
1	1		0	330		1	4		0	Mother	180		Body contact	1	17.8571
1	1		0	30		1	7		0	Mother	570		Body contact	1	16.6667
1	1		0	60		1	6		0	Mother	180		Body contact	1	34.45
1	1		0	750		1	4		0	Mother	120		Body contact	1	0
1	1		0	330		1	7		0	Mother	120		Body contact	1	0
1	1		0	30		1	1		0	Mother	360		Body contact	1	26.1364
1	1		0	630		1	1		0	Mother	450		Body contact	1	61.9737
1	1		0	150		1	5		0	Mother	300		Body contact	1	57.193
1	1		0	450		1	3		0	Mother	60		Body contact	1	10
1	1		0	1200		1	6		0	Mother	270		Body contact	1	22.7226
1	1		0	240		1	6		0	Mother	390		Body contact	1	0
1	1		0	870		1	3		0	Mother	90		Body contact	1	21.6236
1	1		0	420		1	4		0	Mother	30		Body contact	1	14.2857
1	1		0	390		1	2		0	Mother	30		Body contact	1	41.0991
1	1		0	60		1	6		0	Mother	510		Body contact	1	17.8541
1	1		0	300		1	3		0	Mother	90		Body contact	1	26.6115
1	1		0	90		1	5		0	Mother	240		Body contact	1	10.6061
1	1		0	60		1	8		0	Mother	180		Body contact	1	14.0204
1	1		0	30		1	3		0	Mother	780		Body contact	1	12.5
1	0.975		0	30		1	5		0	Mother	150		Body contact	1	44.7518
1	1		0	1200		1	1		0	Mother	60		Body contact	1	32.0785
1	1		0	1200		1	15		0	Mother	330		Body contact	1	33.4233
1	0.9		0	1200		1	14		0	Mother	240		Body contact	1	7.32221
1	1		0	390		1	4		0	Mother	90		Body contact	1	2.99423
1	1		0	360		1	7		0	Mother	90		Body contact	1	4.06949
1	0.9875		0	360		1	2		0	Mother	60		Body contact	1	11.6667
1	0.8625		0	300		1	2		0	Mother	60		Body contact	1	17.507
1	1		0	210		1	1		0	Mother	60		Body contact	1	26.8788
1	1		0	30		1	5		0	Mother	240		Body contact	1	33.1048
1	1		0	1200		1	1		0	Mother	150		Body contact	1	33.4118
1	1		0	1200		1	1		0	Mother	120		Body contact	1	14.9015
1	1		0	1020		1	1		0	Mother	30		Body contact	1	22.2222
1	1		0	300		1	1		0	Mother	60		Body contact	1	9.19561
1	1		0	1200		1	2		0	Mother	750		Body contact	1	15.8893
1	1		0	60		1	6		0	Mother	330		Body contact	1	14.7367
1	1		0	660		1	2		0	Mother	1200		Body contact	1	22.2222
1	1		0	330		1	2		0	Mother	1200		Body contact	1	36.3636
1	1		0	870		1	3		0	Mother	1200		Body contact	1	25.0672
1	1		0	270		1	1		0	Mother	390		Body contact	1	9.375
1	1		0	540		1	4		0	Mother	360		Body contact	1	0
1	1		0	270		1	4		0	Mother	1200		Body contact	1	12.8697
1	1		0	270		1	2		0	Mother	1200		Body contact	1	0
1	1		0	450		1	5		0	Mother	300		Body contact	1	0
1	0.975		0	240		1	4		0	Mother	60		Body contact	1	0
1	1		0	1200		1	1		0	Mother	660		Body contact	1	0
1	1		0	810		1	6		0	Mother	450		Body contact	1	10
1	1		0	600		1	7		0	Mother	240		Body contact	1	0
1	1		0	1200		1	5		0	Mother	90		Body contact	1	4.46429
1	1		0	360		1	4		0	Mother	210		Body contact	1	0.694444
1	1		0	90		1	4		0	Mother	1200		Body contact	1	16.6667
1	1		0	1020		1	9		0	Mother	690		Body contact	1	1.31303
1	1		0	1200		1	5		0	Mother	1200		Body contact	1	6.15385
1	1		0	120		1	2		0	Mother	510		Body contact	1	10.2309
1	1		0	90		1	2		0	Mother	1200		Body contact	1	4.80328
1	1		0	210		1	5		0	Mother	120		Body contact	1	3.73457
1	1		0	1200		1	3		0	Mother	1200		Body contact	1	7.69231
1	1		0	690		1	5		0	Mother	660		Body contact	1	13.0976
1	1		0	300		1	7		0	Mother	150		Body contact	1	15.4301
1	1		0	90		1	7		0	Mother	30		Body contact	1	2.08333
1	1		0	1200		1	4		0	Mother	510		Body contact	1	19.9095
1	1		0	510		1	5		0	Mother	900		Body contact	1	12.7646
1	1		0	1200		1	3		0	Mother	570		Body contact	1	32.4283
1	1		0	750		1	6		0	Mother	840		Body contact	1	21.2554
1	1		0	1080		1	2		0	Mother	1200		Body contact	1	48.6069
1	1		0	570		1	3		0	Mother	900		Body contact	1	23.1619
1	1		0	240		1	6		0	Mother	270		Body contact	1	5.29891
1	1		0	1200		1	1		0	Mother	1200		Body contact	1	5.35526
1	1		0	1200		1	1		0	Mother	600		Body contact	1	10
1	1		0	120		1	1		0	Mother	90		Body contact	1	0
1	1		0	1200		1	2		0	Mother	90		Body contact	1	1.66667
1	1		0	660		1	1		0	Mother	1200		Body contact	1	36.1823
1	1		0	150		1	2		0	Mother	1200		Body contact	1	24.375
1	1		0	30		1	2		0	Mother	990		Body contact	1	0
1	1		0	1200		1	1		0	Mother	1200		Body contact	1	30.2564
1	1		0	870		1	3		0	Mother	1200		Body contact	1	0
1	1		0	270		1	2		0	Mother	1200		Body contact	1	33.3333
1	0.8625		0	1200		1	4		0	Sibling	750		Body contact	1	0.925926
1	1		0	1200		1	3		0	Sibling	840		Body contact	1	48.3225
1	1		0	510		1	2		0	Sibling	150		Body contact	1	63.1944
1	1		0	450		1	5		0	Sibling	90		Body contact	1	39.3939
1	1		0	60		1	3		0	Sibling	90		Body contact	1	0
1	1		0	1200		1	4		0	Sibling	120		Body contact	1	47.9167
2	1		0	1200		2	2		0	Sibling	870		Body contact	1	30
2	1		0	510		2	1		0	Sibling	210		Body contact	1	18.465
2	0.45		0	900		2	2		0	Sibling	480		Body contact	1	25.7635
2	0.6625		0	1200		2	3		0	Sibling	30		Body contact	1	83.1458
2	0.925		0	1200		2	10		0	Sibling	300		Body contact	1	6.66667
2	1		0	990		2	1		0	Sibling	30		Body contact	2	18.2225
2	1		0	1200		2	2		0	Sibling	1200		Body contact	2	23.3333
2	1		0	300		2	2		0	Sibling	300		Body contact	2	10.5856
2	0.9		0	1200		2	2		0	Sibling	90		Body contact	2	31.6667
2	0.55		0	750		2	4		0	Sibling	450		Body contact	2	26.6667
2	1		0	1200		2	2		0	Sibling	450		Body contact	2	18.6111
2	1		0	1140		2	5		0	Sibling	360		Body contact	2	11.7647
2	1		0	630		2	3		0	Sibling	300		Body contact	2	44.8103
2	1		0	570		2	9		0	Sibling	30		Body contact	2	52.1921
2	0.975		0	390		2	3		0	Sibling	630		Body contact	2	16.9444
2	0.95		0	840		2	11		0	Sibling	150		Body contact	2	25
2	1		0	1200		2	7		0	Sibling	450		Body contact	2	0
2	0.975		0	900		2	8		0	Sibling	1200		Body contact	2	17.2619
2	1		0	270		2	3		0	Sibling	240		Body contact	2	11.1111
2	1		0	1200		2	3		0	Sibling	870		Body contact	2	50
2	1		0	30		2	1		0	Sibling	420		Body contact	2	75
2	1		0	1200		2	10		0	Sibling	390		Body contact	2	0
2	1		0	600		2	7		0	Sibling	360		Body contact	2	20.6897
2	1		0	660		2	4		0	Sibling	300		Body contact	2	75
2	1		0	1200		2	3		0	Sibling	1020		Body contact	2	7.18402
2	1		0	90		2	10		0	Sibling	330		Body contact	2	28.6762
2	0.9		0	480		2	6		0	Sibling	270		Body contact	2	0
2	0.975		0	1200		2	11		0	Sibling	270		Body contact	2	54.9074
2	1		0	1140		2	11		0	Sibling	1020		Body contact	2	0
2	0.925		0	90		2	11		0	Sibling	1200		Body contact	2	29.0865
2	1		0	90		2	7		0	Sibling	120		Body contact	2	17.182
2	0.8625		0	420		2	4		0	Sibling	60		Body contact	2	0.909091
2	1		0	30		2	2		0	Sibling	1200		Body contact	2	7.4569
2	0.8125		0	60		2	6		0	Sibling	1200		Body contact	2	0
2	0.925		0	150		2	5		0	Sibling	300		Body contact	2	0
2	1		0	690		2	1		0	Sibling	1200		Body contact	2	3.76984
2	1		0	360		2	2		0	Sibling	750		Body contact	2	1.29739
2	1		0	1200		2	1		0	Sibling	1200		Body contact	2	16.6667
2	1		0	1200		2	2		0	Sibling	1140		Body contact	2	25.1183
2	1		0	990		2	1		0	Sibling	1200		Body contact	2	14.3777
2	1		0	1200		2	9		0	Sibling	660		Body contact	2	26.5177
2	1		0	1200		2	6		0	Sibling	480		Body contact	2	0
2	1		0	1200		2	1		0	Sibling	1140		Body contact	2	16.2076
2	1		0	720		2	1		0	Sibling	420		Body contact	2	5
2	0.975		0	360		2	10		0	Sibling	150		Body contact	2	0
2	1		0	60		2	6		0	Sibling	690		Body contact	2	24
2	1		0	90		2	8		0	Sibling	360		Body contact	2	24.0992
2	1		1	270		2	4		1	Father	270		Body contact	2	0
2	0.9		1	630		2	7		1	Father	630		Body contact	2	0
2	1		1	1020		2	2		1	Father	1020		Body contact	2	8.01282
2	1		1	30		2	1		1	Father	1200		Body contact	2	2
2	1		1	150		2	2		1	Father	1200		Body contact	2	51.5476
2	1		1	60		2	2		1	Father	690		Body contact	2	16.1853
2	1		1	210		2	2		1	Father	300		Body contact	2	12.4083
2	0.975		1	1200		2	6		1	Father	330		Body contact	2	0
2	1		1	1200		2	1		1	Father	60		Body contact	2	16.9241
2	1		1	690		2	5		1	Father	60		Body contact	2	5.63218
2	0.925		1	390		2	5		1	Father	60		Body contact	2	16.5172
2	1		1	60		2	4		1	Father	60		Body contact	2	59.7917
2	1		1	300		2	2		1	Father	90		Body contact	2	35
2	1		1	300		2	2		1	Father	90		Body contact	2	0
2	1		1	390		2	1		1	Father	90		Body contact	2	0
2	1		1	570		2	7		1	Father	60		Body contact	2	0
2	1		1	330		2	2		1	Father	30		Body contact	2	85.2796
2	1		1	930		2	1		1	Father	120		Body contact	2	11.5942
2	1		1	870		2	3		1	Father	120		Drinking	0	0.892857
2	1		1	60		2	2		1	Father	930		Drinking	0	1.95998
2	1		1	60		2	1		1	Father	90		Drinking	0	0
2	1		1	1170		2	6		1	Father	60		Drinking	0	0.178571
2	1		1	600		2	2		1	Father	60		Drinking	0	0
2	1		1	210		2	2		1	Father	90		Drinking	0	0.19305
2	1		1	30		2	2		1	Father	210		Drinking	0	0
2	0.8625		1	30		2	7		1	Father	900		Drinking	0	0
2	0.6625		1	30		2	7		1	Father	210		Drinking	0	0
2	0.9875		1	60		2	2		1	Father	300		Drinking	0	0
2	0.5125		1	60		2	7		1	Father	90		Drinking	0	0
2	1		1	90		2	3		1	Father	390		Drinking	0	0
2	1		1	90		2	1		1	Father	360		Drinking	0	0
2	1		1	90		2	1		1	Father	540		Drinking	0	0
2	0.9875		1	60		2	5		1	Father	180		Drinking	0	0
2	0.9625		1	30		2	9		1	Father	90		Drinking	0	0.27027
2	1		1	120		2	5		1	Father	300		Drinking	0	0
2	0.7125		1	120		2	9		1	Father	30		Drinking	0	0
2	0.85		1	930		2	6		1	Father	930		Drinking	0	0
3	0.05		1	90		3	1		1	Father	1200		Drinking	0	1.9697
3	0.025		1	60		3	2		1	Father	60		Drinking	0	0.55909
3	0.0125		1	60		3	1		1	Father	30		Drinking	0	1.34384
3	0.4375		1	90		3	3		1	Father	90		Drinking	0	0.64839
3	0.0375		1	210		3	3		1	Father	150		Drinking	0	0.697232
3	0.5		1	900		3	2		1	Father	150		Drinking	0	1.13591
3	0.4625		1	210		3	3		1	Father	120		Drinking	0	0
3	0.9875		1	300		3	2		1	Father	120		Drinking	0	0.554511
3	0.525		1	90		3	15		1	Father	90		Drinking	0	0.770368
3	0.825		1	390		3	4		1	Father	210		Drinking	0	0
3	0.375		1	120		3	8		1	Father	180		Drinking	0	0.0948767
3	0.4		1	90		3	4		1	Father	210		Drinking	0	0.0854701
3	1		1	90		3	6		1	Father	120		Drinking	0	1.45637
3	0.725		1	60		3	9		1	Father	30		Drinking	0	0.416667
3	1		1	240		3	9		1	Father	30		Drinking	0	0
3	0.825		1	60		3	4		1	Father	30		Drinking	0	0.446429
3	0.95		1	120		3	8		1	Father	30		Drinking	0	0.896304
3	1		1	60		3	2		1	Father	1050		Drinking	0	1.34608
3	0.65		1	240		3	8		1	Father	450		Drinking	0	0.49569
3	0.75		1	60		3	5		1	Father	1200		Drinking	0	0.699301
3	0.85		1	180		3	5		1	Father	1200		Drinking	0	0.743034
3	1		1	420		3	3		1	Father	1200		Drinking	0	0
3	0.1625		1	480		3	5		1	Father	1200		Drinking	0	2.89266
3	0.2625		1	180		3	5		1	Father	1200		Drinking	0	0.931373
3	0.6125		1	210		3	6		1	Father	510		Drinking	0	0.15625
3	1		1	330		3	2		1	Father	540		Drinking	0	1.19278
3	1		1	360		3	3		1	Father	360		Drinking	0	0.15625
3	1		1	540		3	1		1	Father	1200		Drinking	0	0
3	1		1	210		3	1		1	Father	600		Drinking	0	0.166667
3	1		1	90		3	1		1	Father	570		Drinking	0	0.160256
3	1		1	180		3	1		1	Father	30		Drinking	0	0.651328
3	0.875		1	90		3	6		1	Father	180		Drinking	0	1.84576
3	0.85		1	300		3	6		1	Father	270		Drinking	0	0.46875
3	0.825		1	30		3	5		1	Father	30		Drinking	0	2.16462
3	0.525		1	930		3	4		1	Father	90		Drinking	0	1.7352
3	1		1	1200		3	2		1	Father	60		Drinking	0	0.413223
3	1		1	60		3	1		1	Father	90		Drinking	0	0.22878
3	0.75		1	540		3	2		1	Father	390		Drinking	0	0.346154
3	1		1	30		3	3		1	Father	480		Drinking	0	0.384615
3	0.8125		1	930		3	3		1	Father	210		Drinking	0	1.75537
3	0.8125		1	60		3	3		1	Father	900		Drinking	0	0.0833333
3	0.7375		1	1200		3	4		1	Father	210		Drinking	0	0.14881
3	1		1	960		3	1		1	Father	300		Drinking	0	0
3	0.2375		1	210		3	11		1	Father	1110		Drinking	0	0.119474
3	0.125		1	180		3	5		1	Father	1050		Drinking	0	0.885781
3	0.3375		1	30		3	4		1	Father	420		Drinking	0	0.253378
3	1		1	30		3	2		1	Father	540		Drinking	0	0.538042
3	0.025		1	90		3	2		1	Father	300		Drinking	0	0.75796
3	0.05		1	150		3	1		1	Father	120		Drinking	0	0.189036
4	0.0375		1	150		4	1		1	Father	210		Drinking	0	0.592246
4	0		1	120		4	3		1	Father	690		Drinking	0	0.436508
4	0		1	360		4	3		1	Father	240		Drinking	0	0.258621
4	0		1	360		4	6		1	Father	270		Drinking	0	0.384615
4	0		1	270		4	1		1	Father	450		Drinking	0	0
4	0		1	180		4	5		1	Father	270		Drinking	0	0
4	1		1	330		4	2		1	Father	360		Drinking	0	0
4	0.8375		1	360		4	5		1	Father	960		Drinking	0	0.765306
4	0.9125		1	210		4	5		1	Father	180		Drinking	0	0.3663
4	0.225		1	720		4	2		1	Mother	30		Drinking	0	0
4	0		1	750		4	4		1	Mother	150		Drinking	0	1.00658
4	1		1	1020		4	3		1	Mother	60		Drinking	0	3.7769
4	0.1		1	600		4	4		1	Mother	210		Drinking	0	0.67094
4	0.85		1	120		4	6		1	Mother	570		Drinking	0	0.66234
4	0.95		1	90		4	1		1	Mother	1170		Drinking	0	3.08542
4	0.325		1	210		4	1		1	Mother	600		Drinking	0	0.472756
4	0.85		1	180		4	2		1	Mother	210		Drinking	0	1.64683
4	0.875		1	210		4	6		1	Mother	30		Drinking	0	1.32777
4	0		1	120		4	5		1	Mother	30		Drinking	0	0.833333
4	0.275		1	750		4	2		1	Mother	30		Drinking	0	0
4	0.55		1	240		4	1		1	Mother	120		Drinking	0	2.20395
4	0.0125		1	150		4	3		1	Mother	90		Drinking	0	1.40625
4	0		1	120		4	1		1	Mother	90		Drinking	0	0.3125
4	1		1	210		4	4		1	Mother	60		Drinking	0	0.701872
4	1		1	330		4	4		1	Mother	240		Drinking	0	1.14535
4	0.875		1	180		4	3		1	Mother	60		Drinking	0	1.74145
4	0.3125		1	420		4	1		1	Mother	120		Drinking	0	0.340909
4	1		1	330		4	3		1	Mother	60		Drinking	1	0
4	1		1	660		4	5		1	Mother	240		Drinking	1	0
4	0.225		1	270		4	4		1	Mother	60		Drinking	1	0
4	0.025		1	660		4	1		1	Mother	180		Drinking	1	0
4	0.425		1	300		4	1		1	Mother	420		Drinking	1	0
4	0.4125		1	30		4	2		1	Mother	480		Drinking	1	0
4	0.4375		1	30		4	1		1	Mother	180		Drinking	1	0
4	0.0125		1	30		4	1		1	Mother	210		Drinking	1	0
4	0.3875		1	30		4	2		1	Mother	330		Drinking	1	0
4	0.25		1	1200		4	1		1	Mother	210		Drinking	1	0
4	0.175		1	30		4	0		1	Mother	540		Drinking	1	0
4	0.55		1	60		4	0		1	Mother	30		Drinking	1	0
4	0.0125		1	150		4	0		1	Mother	930		Drinking	1	0
4	0.525		1	510		4	0		1	Mother	60		Drinking	1	0
4	0.0125		1	30		4	0		1	Mother	1200		Drinking	1	0
4	0.0125		1	60		4	0		1	Mother	960		Drinking	1	0
4	0.8875		1	90		4	0		1	Mother	720		Drinking	1	0
4	0		1	90		4	0		1	Mother	750		Drinking	1	0
4	0.225		1	60		4	0		1	Mother	1020		Drinking	1	0
5	0		1	30		5	1		1	Mother	600		Drinking	1	0
5	0.25		1	120		5	1		1	Mother	750		Drinking	1	0
5	0		1	90		5	2		1	Mother	240		Drinking	1	1.00641
5	0.025		1	210		5	2		1	Mother	150		Drinking	1	0
5	0		1	1050		5	4		1	Mother	120		Drinking	1	0
5	0		1	450		5	1		1	Mother	210		Drinking	1	0.30303
5	0.45		1	750		5	3		1	Mother	330		Drinking	1	0
5	0		1	540		5	5		1	Mother	180		Drinking	1	0
5	0.1		1	390		5	2		1	Mother	420		Drinking	1	0
5	0.1		1	510		5	3		1	Mother	1200		Drinking	1	0
5	0.225		1	1200		5	3		1	Mother	30		Drinking	1	0
5	0.175		1	330		5	2		1	Mother	60		Drinking	1	0
5	0.15		1	360		5	1		1	Mother	750		Drinking	1	0
5	0.45		1	1200		5	1		1	Mother	510		Drinking	1	0
5	0		1	1200		5	2		1	Mother	90		Drinking	1	0
5	0.075		1	1200		5	1		1	Mother	600		Drinking	1	0
5	0		1	1200		5	4		1	Mother	510		Drinking	1	0
5	0.625		1	60		5	1		1	Mother	960		Drinking	1	0
5	0		1	840		5	1		1	Mother	420		Drinking	1	0
5	0.575		1	720		5	3		1	Mother	450		Drinking	1	0.378788
5	0.0125		1	30		5	2		1	Mother	1200		Drinking	1	0
5	0.0125		1	90		5	7		1	Mother	450		Drinking	1	0.47619
5	0.475		1	600		5	4		1	Mother	150		Drinking	1	0
5	0.5625		1	510		5	3		1	Mother	300		Drinking	1	0
5	0.425		1	510		5	1		1	Mother	180		Drinking	1	0
5	0.7375		1	540		5	2		1	Mother	210		Drinking	1	0
5	0.9875		1	360		5	2		1	Mother	750		Drinking	1	0
5	0.625		1	1200		5	0		1	Mother	270		Drinking	1	0
5	0.05		1	600		5	0		1	Mother	300		Drinking	1	0
5	0.25		1	570		5	0		1	Mother	150		Drinking	1	1.24224
5	0.225		1	150		5	0		1	Mother	90		Drinking	1	0
5	0		1	120		5	0		1	Mother	1020		Drinking	1	0
5	0.2875		1	960		5	0		1	Mother	240		Drinking	1	0
5	0.3375		1	420		5	0		1	Mother	270		Drinking	1	0
5	0		1	450		5	0		1	Mother	300		Drinking	1	0
5	0		1	1200		5	0		1	Mother	750		Drinking	1	14.2857
5	0.225		1	450		5	0		1	Mother	630		Drinking	1	0
5	0		1	150		5	0		1	Mother	90		Drinking	1	0
5	0.625		1	300		5	0		1	Mother	690		Drinking	1	0
6	0		1	180		6	3		1	Mother	330		Drinking	1	7.5
6	0		1	30		6	3		1	Mother	480		Drinking	1	0
6	0		1	180		6	2		1	Mother	690		Drinking	1	0
6	0		1	270		6	1		1	Mother	1200		Drinking	1	0
6	0		1	30		6	1		1	Mother	1200		Drinking	1	0
6	0.05		1	90		6	2		1	Mother	1200		Drinking	1	0
6	0		1	60		6	3		1	Mother	1200		Drinking	1	0
6	0		1	90		6	2		1	Mother	1140		Drinking	1	0
6	0		1	1200		6	2		1	Mother	240		Drinking	1	2.08333
6	0.25		1	390		6	3		1	Mother	1200		Drinking	1	0
6	0		1	300		6	2		1	Mother	1200		Drinking	1	0
6	0		1	270		6	3		1	Mother	1200		Drinking	1	0
6	0		1	210		6	1		1	Mother	1200		Drinking	1	0
6	0.175		1	750		6	1		1	Sibling	390		Drinking	1	0
6	0		1	270		6	1		1	Sibling	60		Drinking	1	0
6	0.5		1	300		6	1		1	Sibling	300		Drinking	1	0
6	0.225		1	150		6	1		1	Sibling	390		Drinking	1	0
6	0		1	90		6	1		1	Sibling	930		Drinking	1	0
6	0.325		1	390		6	1		1	Sibling	870		Drinking	1	0
6	0.4625		1	480		6	1		1	Sibling	90		Drinking	1	0
6	0.425		1	210		6	0		1	Sibling	210		Drinking	1	0.30303
6	0.525		1	900		6	0		1	Sibling	180		Drinking	1	2.29167
6	0.4		1	210		6	0		1	Sibling	30		Drinking	1	0
6	0.4125		1	300		6	0		1	Sibling	360		Drinking	1	0
6	0.525		1	1110		6	0		1	Sibling	360		Drinking	1	0
6	0.15		1	1050		6	0		1	Sibling	270		Drinking	1	0
6	0.025		1	1020		6	0		1	Sibling	180		Drinking	1	0
6	0.025		1	240		6	0		1	Sibling	330		Drinking	1	0
6	0.125		1	270		6	0		1	Sibling	360		Drinking	1	0
6	0		1	300		6	0		1	Sibling	210		Drinking	1	0
6	0		1	750		6	0		1	Sibling	330		Drinking	1	0
6	0		1	630		6	0		1	Sibling	660		Drinking	1	0
6	0.0125		1	360		6	0		1	Sibling	270		Drinking	1	0
6	0		1	240		6	0		1	Sibling	660		Drinking	1	0
6	0		1	90		6	0		1	Sibling	300		Drinking	1	0.625
6	0		1	420		6	0		1	Sibling	150		Drinking	1	0.427632
6	0.0375		1	540		6	0		1	Sibling	510		Drinking	1	6.66667
6	0.825		1	300		6	0		1	Sibling	30		Drinking	2	1.55263
6	0.75		1	120		6	0		1	Sibling	60		Drinking	2	0
6	0		1	210		6	0		1	Sibling	90		Drinking	2	0
6	0		1	240		6	0		1	Sibling	90		Drinking	2	0
6	0		1	690		6	0		1	Sibling	60		Drinking	2	0
			1	540					1	Sibling	30		Drinking	2	0
			1	90					1	Sibling	120		Drinking	2	0
			1	60					1	Sibling	90		Drinking	2	0
			1	690					1	Sibling	210		Drinking	2	0
			1	420					1	Sibling	540		Drinking	2	0
			1	360					1	Sibling	390		Drinking	2	0
			1	300					1	Sibling	330		Drinking	2	0
			1	90					1	Sibling	360		Drinking	2	0
			1	690					1	Sibling	60		Drinking	2	0
			1	330					1	Sibling	840		Drinking	2	0
			1	690					1	Sibling	720		Drinking	2	0
			1	240					1	Sibling	30		Drinking	2	0
			1	1200					1	Sibling	150		Drinking	2	3.44828
			1	600					1	Sibling	120		Drinking	2	0
			1	180					1	Sibling	1200		Drinking	2	0.543478
			1	270					1	Sibling	390		Drinking	2	0
			1	450					1	Sibling	300		Drinking	2	0
			1	480					1	Sibling	270		Drinking	2	0
			1	300					1	Sibling	360		Drinking	2	0
			1	150					1	Sibling	240		Drinking	2	0
			1	270					1	Sibling	90		Drinking	2	0.178571
			1	690					1	Sibling	240		Drinking	2	0.909091
			1	1200					1	Sibling	690		Drinking	2	0
			1	1200					1	Sibling	540		Drinking	2	0
			1	1200					1	Sibling	90		Drinking	2	8.33333
			1	1200					1	Sibling	60		Drinking	2	0.595238
			1	1200					1	Sibling	690		Drinking	2	1.09477
			1	1200					1	Sibling	420		Drinking	2	0
			1	330					1	Sibling	360		Drinking	2	0
			1	900					1	Sibling	300		Drinking	2	0
			1	1200					1	Sibling	1200		Drinking	2	0
			1	1140					1	Sibling	600		Drinking	2	0
			1	240					1	Sibling	180		Drinking	2	0
			1	360					1	Sibling	300		Drinking	2	0
			1	960					1	Sibling	150		Drinking	2	0
			1	600					1	Sibling	1200		Drinking	2	0
			1	330					1	Sibling	1200		Drinking	2	0.25641
			1	240					1	Sibling	330		Drinking	2	0
			1	180					1	Sibling	900		Drinking	2	0
			1	480					1	Sibling	1200		Drinking	2	0
			1	510					1	Sibling	600		Drinking	2	0
			1	360					1	Sibling	330		Drinking	2	0.357143
			1	1200					1	Sibling	240		Drinking	2	1.00379
			1	390					1	Sibling	480		Drinking	2	0
			1	1200					1	Sibling	510		Drinking	2	0
			1	1200					1	Sibling	360		Drinking	2	2.7027
			1	1200					1	Sibling	1200		Drinking	2	0
			1	1200					1	Sibling	390		Drinking	2	1.25
			2	1140					2	Father	1140		Drinking	2	0.5
			2	1200					2	Father	1200		Drinking	2	0
			2	240					2	Father	240		Drinking	2	0
			2	420					2	Father	420		Drinking	2	0
			2	750					2	Father	750		Drinking	2	0
			2	90					2	Father	60		Drinking	2	0.3125
			2	30					2	Father	1200		Drinking	2	0
			2	60					2	Father	540		Eating	0	8.31454
			2	150					2	Father	1110		Eating	0	5.1864
			2	270					2	Father	90		Eating	0	3.88889
			2	60					2	Father	870		Eating	0	4.28571
			2	300					2	Father	360		Eating	0	3.125
			2	1200					2	Father	180		Eating	0	2.96713
			2	540					2	Father	900		Eating	0	1.19048
			2	1110					2	Father	180		Eating	0	3.15705
			2	660					2	Father	150		Eating	0	0
			2	90					2	Father	540		Eating	0	1.62829
			2	990					2	Father	510		Eating	0	0
			2	540					2	Father	60		Eating	0	0.833333
			2	60					2	Father	30		Eating	0	0.416667
			2	30					2	Father	30		Eating	0	3.33333
			2	870					2	Father	150		Eating	0	6.81818
			2	360					2	Father	90		Eating	0	4.03378
			2	180					2	Father	90		Eating	0	4.64286
			2	900					2	Father	720		Eating	0	3.125
			2	180					2	Father	30		Eating	0	2.1875
			2	150					2	Father	210		Eating	0	3.125
			2	540					2	Father	180		Eating	0	1.67245
			2	510					2	Father	120		Eating	0	3.06319
			2	60					2	Father	90		Eating	0	0.974856
			2	30					2	Father	240		Eating	0	4.44111
			2	30					2	Father	60		Eating	0	4.43569
			2	150					2	Father	120		Eating	0	0.464286
			2	330					2	Father	60		Eating	0	1.14796
			2	90					2	Father	210		Eating	0	0.202381
			2	540					2	Father	240		Eating	0	1.26689
			2	270					2	Father	210		Eating	0	0
			2	30					2	Father	150		Eating	0	0
			2	60					2	Father	420		Eating	0	3.6499
			2	90					2	Father	90		Eating	0	0.222222
			2	600					2	Father	90		Eating	0	0
			2	30					2	Father	90		Eating	0	0
			2	60					2	Father	30		Eating	0	0
			2	330					2	Father	90		Eating	0	3.5369
			2	90					2	Father	60		Eating	0	2.50718
			2	90					2	Father	870		Eating	0	5.96116
			2	720					2	Father	1200		Eating	0	1.04489
			2	30					2	Father	480		Eating	0	2.16963
			2	210					2	Father	210		Eating	0	1.76471
			2	60					2	Father	540		Eating	0	0.637255
			2	60					2	Father	1200		Eating	0	1.71875
			2	420					2	Father	810		Eating	0	2.87179
			2	90					2	Father	1200		Eating	0	0.46875
			2	60					2	Father	510		Eating	0	2.19002
			2	30					2	Father	1200		Eating	0	2.30597
			2	270					2	Father	240		Eating	0	0.160256
			2	180					2	Father	420		Eating	0	16.4766
			2	120					2	Father	240		Eating	0	1.5
			2	90					2	Father	420		Eating	0	3.4375
			2	240					2	Father	1200		Eating	0	6.26087
			2	60					2	Father	90		Eating	0	5.11091
			2	120					2	Father	60		Eating	0	9.97421
			2	60					2	Father	180		Eating	0	4.61556
			2	210					2	Father	210		Eating	0	3.83679
			2	630					2	Father	60		Eating	0	6.57949
			2	390					2	Father	30		Eating	0	3.51026
			2	210					2	Father	270		Eating	0	1.5
			2	870					2	Father	60		Eating	0	6.38903
			2	1200					2	Father	240		Eating	0	1.09535
			2	180					2	Father	1200		Eating	0	5.88832
			2	180					2	Father	570		Eating	0	10.1096
			2	180					2	Father	1200		Eating	0	6.55844
			2	540					2	Father	1200		Eating	0	3.81893
			2	510					2	Father	120		Eating	0	6.50351
			2	120					2	Father	390		Eating	0	1.14237
			2	240					2	Father	480		Eating	0	3.79104
			2	210					2	Father	630		Eating	0	1.82331
			2	150					2	Father	30		Eating	0	6.91397
			2	420					2	Father	750		Eating	0	4.375
			2	90					2	Father	510		Eating	0	0.5
			2	90					2	Father	1200		Eating	0	5.32853
			2	90					2	Father	1200		Eating	0	13.6695
			2	30					2	Father	1200		Eating	0	0
			2	90					2	Father	1200		Eating	0	1.48448
			2	150					2	Father	1200		Eating	0	0
			2	120					2	Father	1200		Eating	0	7.78947
			2	240					2	Father	570		Eating	0	8.68915
			2	210					2	Father	360		Eating	0	5.20085
			2	180					2	Father	30		Eating	0	9.33158
			2	30					2	Father	30		Eating	0	1.17647
			2	60					2	Father	720		Eating	0	1.59856
			2	60					2	Father	30		Eating	0	1.16319
			2	60					2	Father	330		Eating	0	0
			2	90					2	Father	420		Eating	0	2.54762
			2	150					2	Father	60		Eating	0	3.21429
			2	210					2	Mother	30		Eating	0	5.34539
			2	30					2	Mother	300		Eating	0	1.95312
			2	180					2	Mother	660		Eating	0	9.65074
			2	60					2	Mother	990		Eating	0	4.44731
			2	1110					2	Mother	540		Eating	0	3.69826
			2	120					2	Mother	60		Eating	0	6.07143
			2	180					2	Mother	30		Eating	0	3.40383
			2	360					2	Mother	330		Eating	1	0
			2	60					2	Mother	90		Eating	1	0
			2	120					2	Mother	540		Eating	1	0
			2	330					2	Mother	270		Eating	1	0
			2	60					2	Mother	30		Eating	1	0
			2	180					2	Mother	60		Eating	1	0
			2	540					2	Mother	90		Eating	1	1.78571
			2	120					2	Mother	600		Eating	1	0
			2	60					2	Mother	30		Eating	1	0
			2	870					2	Mother	60		Eating	1	0
			2	1200					2	Mother	330		Eating	1	0
			2	90					2	Mother	60		Eating	1	0
			2	180					2	Mother	60		Eating	1	0
			2	30					2	Mother	420		Eating	1	0
			2	660					2	Mother	630		Eating	1	0
			2	300					2	Mother	390		Eating	1	0
			2	120					2	Mother	210		Eating	1	0
			2	240					2	Mother	870		Eating	1	0
			2	480					2	Mother	1200		Eating	1	0
			2	210					2	Mother	180		Eating	1	0
			2	540					2	Mother	180		Eating	1	0
			2	270					2	Mother	180		Eating	1	2.82051
			2	120					2	Mother	540		Eating	1	0
			2	120					2	Mother	510		Eating	1	0.431235
			2	990					2	Mother	1110		Eating	1	0
			2	390					2	Mother	120		Eating	1	0.395257
			2	1200					2	Mother	180		Eating	1	0
			2	810					2	Mother	360		Eating	1	0
			2	1200					2	Mother	60		Eating	1	0
			2	690					2	Mother	120		Eating	1	0
			2	510					2	Mother	330		Eating	1	0
			2	1200					2	Mother	180		Eating	1	0
			2	330					2	Mother	90		Eating	1	0
			2	150					2	Mother	180		Eating	1	0
			2	90					2	Mother	30		Eating	1	0
			2	300					2	Mother	390		Eating	1	0
			2	450					2	Mother	690		Eating	1	0
			2	150					2	Mother	150		Eating	1	0
			2	240					2	Mother	1200		Eating	1	0
			2	420					2	Mother	120		Eating	1	0
			2	240					2	Mother	210		Eating	1	0
			2	420					2	Mother	360		Eating	1	0
			2	1200					2	Mother	450		Eating	1	0
			2	60					2	Mother	90		Eating	1	0
			2	30					2	Mother	390		Eating	1	0
			2	30					2	Mother	900		Eating	1	1.38889
			2	120					2	Mother	330		Eating	1	0
			2	60					2	Mother	630		Eating	1	0
			2	30					2	Mother	30		Eating	1	1.2987
			2	120					2	Mother	1080		Eating	1	0
			2	1200					2	Mother	1200		Eating	1	0
			2	120					2	Mother	1080		Eating	1	0
			2	210					2	Mother	330		Eating	1	0
			2	360					2	Mother	780		Eating	1	0
			2	450					2	Mother	450		Eating	1	0
			2	90					2	Mother	690		Eating	1	0
			2	390					2	Mother	30		Eating	1	0
			2	900					2	Mother	1200		Eating	1	5.55556
			2	330					2	Mother	330		Eating	1	3.87755
			2	90					2	Mother	1200		Eating	1	0
			2	60					2	Mother	1200		Eating	1	0.207039
			2	180					2	Mother	1200		Eating	1	0
			2	210					2	Mother	60		Eating	1	0
			2	60					2	Mother	540		Eating	1	0
			2	30					2	Mother	90		Eating	1	10
			2	270					2	Mother	420		Eating	1	0
			2	60					2	Mother	480		Eating	1	0
			2	960					2	Mother	1200		Eating	1	0
			2	30					2	Mother	30		Eating	1	0
			2	630					2	Mother	240		Eating	1	0
			2	30					2	Mother	1200		Eating	1	0
			2	1080					2	Sibling	90		Eating	1	0
			2	240					2	Sibling	150		Eating	1	1.66667
			2	1200					2	Sibling	270		Eating	1	1.19048
			2	570					2	Sibling	60		Eating	1	2.22222
			2	1200					2	Sibling	90		Eating	1	0
			2	1200					2	Sibling	60		Eating	1	0
			2	1200					2	Sibling	30		Eating	1	0
			2	1080					2	Sibling	270		Eating	1	7.2314
			2	330					2	Sibling	120		Eating	1	4.16667
			2	780					2	Sibling	150		Eating	1	0
			2	450					2	Sibling	120		Eating	1	0
			2	690					2	Sibling	240		Eating	1	0
			2	30					2	Sibling	210		Eating	1	0
			2	120					2	Sibling	180		Eating	1	0
			2	390					2	Sibling	30		Eating	1	0
			2	480					2	Sibling	60		Eating	1	0
			2	630					2	Sibling	60		Eating	1	0
			2	30					2	Sibling	60		Eating	1	0
			2	750					2	Sibling	90		Eating	1	0
			2	510					2	Sibling	150		Eating	1	0
			2	180					2	Sibling	210		Eating	1	2.72727
			2	30					2	Sibling	30		Eating	1	0
			2	60					2	Sibling	180		Eating	1	4.05702
			2	240					2	Sibling	60		Eating	1	0
			2	300					2	Sibling	540		Eating	2	6.95455
			2	30					2	Sibling	120		Eating	2	0
			2	30					2	Sibling	60		Eating	2	0
			2	1200					2	Sibling	660		Eating	2	0
			2	1200					2	Sibling	300		Eating	2	0
			2	1200					2	Sibling	120		Eating	2	0
			2	1200					2	Sibling	240		Eating	2	0
			2	1200					2	Sibling	270		Eating	2	0
			2	1200					2	Sibling	120		Eating	2	0
			2	540					2	Sibling	120		Eating	2	0
			2	90					2	Sibling	990		Eating	2	0
			2	1200					2	Sibling	330		Eating	2	0
			2	60					2	Sibling	150		Eating	2	0
			2	60					2	Sibling	90		Eating	2	0
			2	570					2	Sibling	300		Eating	2	0
			2	360					2	Sibling	450		Eating	2	0
			2	330					2	Sibling	60		Eating	2	0
			2	1200					2	Sibling	30		Eating	2	0
			2	1200					2	Sibling	30		Eating	2	0
			2	1200					2	Sibling	120		Eating	2	0
			2	60					2	Sibling	60		Eating	2	0
			2	1200					2	Sibling	30		Eating	2	0
			2	1200					2	Sibling	120		Eating	2	0
			2	1200					2	Sibling	960		Eating	2	0
			2	810					2	Sibling	30		Eating	2	0
			2	510					2	Sibling	30		Eating	2	1.60714
			2	60					2	Sibling	180		Eating	2	0
			2	30					2	Sibling	30		Eating	2	1.84874
			2	30					2	Sibling	60		Eating	2	0
			2	30					2	Sibling	240		Eating	2	0
			2	540					2	Sibling	300		Eating	2	0
			2	90					2	Sibling	30		Eating	2	1.35449
			2	420					2	Sibling	540		Eating	2	0
			2	120					2	Sibling	90		Eating	2	0
			2	720					2	Sibling	60		Eating	2	3.39654
			2	30					2	Sibling	60		Eating	2	0
			2	30					2	Sibling	1200		Eating	2	0
			2	60					2	Sibling	1200		Eating	2	0.294118
			2	30					2	Sibling	1200		Eating	2	0
			2	480					2	Sibling	810		Eating	2	0
			2	1200					2	Sibling	510		Eating	2	0
			2	330					2	Sibling	60		Eating	2	0
			2	420					2	Sibling	30		Eating	2	0
			2	1200					2	Sibling	120		Eating	2	0
			2	180					2	Sibling	30		Eating	2	0
			2	120					2	Sibling	60		Eating	2	0
			2	210					2	Sibling	30		Eating	2	18.5714
			2	270					2	Sibling	1200		Eating	2	4.85795
			2	510					2	Sibling	180		Eating	2	0
			2	960					2	Sibling	120		Eating	2	0
			2	120					2	Sibling	210		Eating	2	0
			2	90					2	Sibling	270		Eating	2	0.833333
			2	480					2	Sibling	510		Eating	2	0
			2	30					2	Sibling	960		Eating	2	0
			2	240					2	Sibling	120		Eating	2	0
			2	1200					2	Sibling	90		Eating	2	0
			2	60					2	Sibling	480		Eating	2	0
			3	30									Eating	2	0
			3	30									Eating	2	0
			3	60									Eating	2	1.44928
			3	30									Grooming received	0	0.714286
			3	600									Grooming received	0	0.833333
			3	30									Grooming received	0	0
			3	30									Grooming received	0	0
			3	30									Grooming received	0	0
			3	30									Grooming received	0	0.714286
			3	30									Grooming received	0	0
			3	1170									Grooming received	0	0
			3	90									Grooming received	0	0
			3	600									Grooming received	0	0.3125
			3	60									Grooming received	0	0
			3	150									Grooming received	0	0
			3	180									Grooming received	0	0
			3	90									Grooming received	0	2.08333
			3	30									Grooming received	0	0
			3	60									Grooming received	0	0.25
			3	240									Grooming received	0	0.732601
			3	30									Grooming received	0	3.33333
			3	60									Grooming received	0	0.625
			3	60									Grooming received	0	0
			3	60									Grooming received	0	0
			3	180									Grooming received	0	2.14286
			3	90									Grooming received	0	0.211538
			3	60									Grooming received	0	4.1259
			3	30									Grooming received	0	0.178571
			3	810									Grooming received	0	0.403134
			3	30									Grooming received	0	0.371622
			3	30									Grooming received	0	0.615716
			3	30									Grooming received	0	1.11031
			3	30									Grooming received	0	0.837147
			3	60									Grooming received	0	0.285354
			3	120									Grooming received	0	0.0862069
			3	60									Grooming received	0	0.198276
			3	60									Grooming received	0	0
			3	90									Grooming received	0	1.33929
			3	120									Grooming received	0	0
			3	210									Grooming received	0	0.231481
			3	360									Grooming received	0	0
			3	150									Grooming received	0	0.4662
			3	90									Grooming received	0	0.294118
			3	270									Grooming received	0	0.745921
			3	30									Grooming received	0	0.294118
			3	60									Grooming received	0	0
			3	30									Grooming received	0	0
			3	450									Grooming received	0	0.512821
			3	90									Grooming received	0	1.69643
			3	180									Grooming received	0	3.91358
			3	210									Grooming received	0	0
			3	30									Grooming received	0	1.90897
			3	90									Grooming received	0	0.700231
			3	60									Grooming received	0	0.5625
			3	120									Grooming received	0	0.3125
			3	120									Grooming received	0	0.15625
			3	60									Grooming received	0	0.316506
			3	270									Grooming received	0	0
			3	360									Grooming received	0	0.576923
			3	60									Grooming received	0	0.625
			3	540									Grooming received	0	1.09732
			3	270									Grooming received	0	0.588235
			3	120									Grooming received	0	0.333333
			3	90									Grooming received	0	0.102041
			3	60									Grooming received	0	0
			3	30									Grooming received	0	1.14379
			3	60									Grooming received	0	1.31669
			3	690									Grooming received	0	0.226204
			3	1170									Grooming received	0	0.489899
			3	120									Grooming received	0	1.05769
			3	30									Grooming received	0	1.96875
			3	120									Grooming received	0	0.400208
			3	120									Grooming received	0	0.119048
			3	30									Grooming received	0	2.57432
			3	30									Grooming received	0	0.192308
			3	30									Grooming received	0	0.561937
			3	270									Grooming received	0	0
			3	360									Grooming received	0	0
			3	120									Grooming received	0	0
			3	120									Grooming received	0	0
			3	30									Grooming received	0	0
			3	360									Grooming received	0	1.76316
			3	120									Grooming received	0	0
			3	150									Grooming received	0	4.08333
			3	90									Grooming received	0	1.88702
			3	570									Grooming received	0	0
			3	90									Grooming received	0	0.78125
			3	540									Grooming received	0	0
			3	60									Grooming received	0	4.40705
			3	30									Grooming received	0	0
			3	120									Grooming received	0	0
			3	570									Grooming received	0	0.625
			3	30									Grooming received	0	0.3125
			3	120									Grooming received	0	1.875
			3	60									Grooming received	0	1.05789
			3	240									Grooming received	0	0.596535
			3	90									Grooming received	0	2.08868
			3	240									Grooming received	0	0.568182
			3	30									Grooming received	1	4.16667
			3	90									Grooming received	1	0
			3	120									Grooming received	1	0
			3	390									Grooming received	1	0
			3	210									Grooming received	1	0
			3	210									Grooming received	1	0
			3	90									Grooming received	1	0
			3	960									Grooming received	1	0
			3	150									Grooming received	1	0
			3	240									Grooming received	1	0
			3	990									Grooming received	1	5.78991
			3	1200									Grooming received	1	0
			3	1200									Grooming received	1	0
			3	1200									Grooming received	1	4.54545
			3	1200									Grooming received	1	0
			3	30									Grooming received	1	0
			3	60									Grooming received	1	0
			3	240									Grooming received	1	0
			3	120									Grooming received	1	0
			3	150									Grooming received	1	8.83621
			3	60									Grooming received	1	0
			3	30									Grooming received	1	5.17094
			3	690									Grooming received	1	6.75858
			3	90									Grooming received	1	15.5413
			3	540									Grooming received	1	0
			3	30									Grooming received	1	6.81449
			3	60									Grooming received	1	4.16667
			3	330									Grooming received	1	0.680272
			3	300									Grooming received	1	0.957622
			3	30									Grooming received	1	2.05628
			3	480									Grooming received	1	4.24142
			3	210									Grooming received	1	0.649351
			3	240									Grooming received	1	0.426136
			3	120									Grooming received	1	3.125
			3	810									Grooming received	1	0
			3	450									Grooming received	1	0
			3	1200									Grooming received	1	4.08293
			3	690									Grooming received	1	0.462963
			3	210									Grooming received	1	0
			3	660									Grooming received	1	0.833333
			3	210									Grooming received	1	4.49176
			3	390									Grooming received	1	0
			3	1200									Grooming received	1	0
			3	900									Grooming received	1	11.1111
			3	900									Grooming received	1	0
			3	120									Grooming received	1	0.520833
			3	90									Grooming received	1	0
			3	30									Grooming received	1	0
			3	690									Grooming received	1	4.37883
			3	1200									Grooming received	1	0
			3	90									Grooming received	1	0
			3	90									Grooming received	1	0
			3	60									Grooming received	1	0
			3	30									Grooming received	1	0
			3	60									Grooming received	1	2.886
			3	90									Grooming received	1	0
			3	30									Grooming received	1	0
			3	60									Grooming received	1	4.16667
			3	30									Grooming received	1	0.357143
			3	30									Grooming received	1	0.192308
			3	60									Grooming received	1	0
			3	30									Grooming received	1	0
			3	30									Grooming received	1	0
			3	180									Grooming received	1	0
			3	1200									Grooming received	1	0.431034
			3	180									Grooming received	1	0.865801
			3	60									Grooming received	1	0
			3	360									Grooming received	1	1.0989
			3	30									Grooming received	1	0
			3	30									Grooming received	1	0.277778
			4	90									Grooming received	1	0
			4	900									Grooming received	1	0
			4	750									Grooming received	1	0.416667
			4	150									Grooming received	1	3.125
			4	210									Grooming received	1	0
			4	90									Grooming received	1	0
			4	930									Grooming received	1	0
			4	120									Grooming received	1	0
			4	180									Grooming received	1	0.732323
			4	750									Grooming received	1	0
			4	90									Grooming received	1	0
			4	540									Grooming received	1	12.1314
			4	210									Grooming received	1	0
			4	270									Grooming received	1	0
			4	420									Grooming received	1	0
			4	210									Grooming received	1	0
			4	90									Grooming received	1	0
			4	300									Grooming received	1	0
			4	210									Grooming received	1	0
			4	30									Grooming received	1	3.33333
			4	90									Grooming received	1	0
			4	630									Grooming received	1	0.909091
			4	210									Grooming received	1	0
			4	30									Grooming received	1	1.76602
			4	60									Grooming received	1	0
			4	900									Grooming received	2	0
			4	30									Grooming received	2	0
			4	360									Grooming received	2	0
			4	150									Grooming received	2	4.16667
			4	30									Grooming received	2	0
			4	30									Grooming received	2	0
			4	570									Grooming received	2	5.88235
			4	360									Grooming received	2	5.9188
			4	60									Grooming received	2	2.07483
			4	960									Grooming received	2	8.24074
			4	210									Grooming received	2	0
			4	30									Grooming received	2	2.94118
			4	60									Grooming received	2	4.7619
			4	30									Grooming received	2	0
			4	90									Grooming received	2	0
			4	90									Grooming received	2	0
			4	60									Grooming received	2	0
			4	30									Grooming received	2	6.89655
			4	30									Grooming received	2	25
			4	450									Grooming received	2	0.735294
			4	30									Grooming received	2	0.3663
			4	960									Grooming received	2	1.66667
			4	1200									Grooming received	2	17.2222
			4	240									Grooming received	2	0
			4	390									Grooming received	2	3.75
			4	90									Grooming received	2	2.66534
			4	30									Grooming received	2	3.63636
			4	30									Grooming received	2	0.845045
			4	330									Grooming received	2	0
			4	360									Grooming received	2	0
			4	330									Grooming received	2	2.5
			4	30									Grooming received	2	0.147059
			4	30									Grooming received	2	0
			4	1200									Grooming received	2	1.04503
			4	1200									Grooming received	2	1.01656
			4	90									Grooming received	2	1.26328
			4	90									Grooming received	2	0
			4	90									Grooming received	2	0.609244
			4	30									Grooming received	2	0
			4	30									Grooming received	2	0
			4	120									Grooming received	2	0
			4	420									Grooming received	2	1.38889
			4	120									Grooming received	2	0
			4	420									Grooming received	2	0
			4	180									Grooming received	2	0
			4	90									Grooming received	2	0
			4	90									Grooming received	2	2.7381
			4	510									Grooming received	2	0
			4	30									Grooming received	2	2.67857
			4	390									Grooming received	2	0
			4	60									Grooming received	2	0
			4	30									Grooming received	2	0
			4	30									Grooming received	2	9.68898
			4	60									Grooming received	2	3.5
			4	60									Grooming received	2	0
			4	60									Grooming received	2	0
			4	90									Grooming received	2	0
			4	150									Grooming received	2	0
			4	30									Grooming received	2	4.05478
			4	60									Grooming received	2	0
			4	30									Grooming given	0	2.35902
			4	1200									Grooming given	0	3.13732
			4	810									Grooming given	0	0.227273
			4	30									Grooming given	0	0.357143
			4	30									Grooming given	0	0.625
			4	30									Grooming given	0	0.204082
			4	1200									Grooming given	0	0.714286
			4	60									Grooming given	0	1.04167
			4	300									Grooming given	0	0
			5	300									Grooming given	0	0
			5	30									Grooming given	0	0.416667
			5	30									Grooming given	0	0
			5	510									Grooming given	0	1.25
			5	30									Grooming given	0	4.47917
			5	90									Grooming given	0	1.54762
			5	30									Grooming given	0	2.05128
			5	30									Grooming given	0	1.82771
			5	30									Grooming given	0	4.44444
			5	30									Grooming given	0	3.76983
			5	270									Grooming given	0	0
			5	30									Grooming given	0	4.67639
			5	30									Grooming given	0	0.892857
			5	30									Grooming given	0	17.0476
			5	150									Grooming given	0	5.42881
			5	60									Grooming given	0	5.11817
			5	30									Grooming given	0	0.588072
			5	30									Grooming given	0	0.178571
			5	480									Grooming given	0	2.10963
			5	30									Grooming given	0	0.356355
			5	30									Grooming given	0	0.16129
			5	30									Grooming given	0	1.40023
			5	330									Grooming given	0	0.989643
			5	300									Grooming given	0	0.0854701
			5	120									Grooming given	0	1.78571
			5	60									Grooming given	0	2.15336
			5	630									Grooming given	0	0.3861
			5	30									Grooming given	0	0.238095
			5	30									Grooming given	0	1.80556
			5	300									Grooming given	0	0.30303
			5	270									Grooming given	0	3.28286
			5	60									Grooming given	0	0.394477
			5	840									Grooming given	0	0.147059
			5	120									Grooming given	0	1.15546
			5	180									Grooming given	0	0.650374
			5	210									Grooming given	0	0.547619
			5	930									Grooming given	0	5.53571
			5	1200									Grooming given	0	3.40097
			5	690									Grooming given	0	0.868687
			5	30									Grooming given	0	2.03125
			5	30									Grooming given	0	2.43552
			5	30									Grooming given	0	2.35119
			5	30									Grooming given	0	0.46875
			5	60									Grooming given	0	1.05338
			5	30									Grooming given	0	0.15625
			5	150									Grooming given	0	2.06612
			5	120									Grooming given	0	0.782088
			5	60									Grooming given	0	0.288462
			5	60									Grooming given	0	1.59615
			5	60									Grooming given	0	2.31458
			5	30									Grooming given	0	0.416667
			5	210									Grooming given	0	0.359432
			5	30									Grooming given	0	0.431853
			5	30									Grooming given	0	0.748248
			5	30									Grooming given	0	2.92038
			5	300									Grooming given	0	0.718798
			5	540									Grooming given	0	2.50217
			5	270									Grooming given	0	1.18132
			5	30									Grooming given	0	1.50856
			5	60									Grooming given	0	2.02429
			5	690									Grooming given	0	0.799201
			6	30									Grooming given	0	0
			6	30									Grooming given	0	0.192308
			6	30									Grooming given	0	1.71841
			6	30									Grooming given	0	0
			6	180									Grooming given	0	1.78571
			6	60									Grooming given	0	0
			6	150									Grooming given	0	0
			6	600									Grooming given	0	0
			6	300									Grooming given	0	3.38158
			6	390									Grooming given	0	1.63043
			6	30									Grooming given	0	1.50214
			6	30									Grooming given	0	0.46875
			6	150									Grooming given	0	0.747218
			6	330									Grooming given	0	2.58614
			6	240									Grooming given	0	0.3125
			6	480									Grooming given	0	2.18108
			6	540									Grooming given	0	2.17544
			6	360									Grooming given	0	2.14286
			6	480									Grooming given	0	0.367647
			6	60									Grooming given	0	1.25
			6	30									Grooming given	0	0.3125
			6	120									Grooming given	0	0.871212
			6	30									Grooming given	0	0.238095
			6	30									Grooming given	0	0
			6	660									Grooming given	0	3.34653
			6	180									Grooming given	1	0
			6	30									Grooming given	1	0
			6	150									Grooming given	1	0
			6	30									Grooming given	1	0
			6	60									Grooming given	1	0
			6	990									Grooming given	1	0
			6	900									Grooming given	1	0
													Grooming given	1	0
													Grooming given	1	0
													Grooming given	1	0
													Grooming given	1	0.854701
													Grooming given	1	0
													Grooming given	1	0
													Grooming given	1	0
													Grooming given	1	0
													Grooming given	1	0
													Grooming given	1	0
													Grooming given	1	0
													Grooming given	1	0
													Grooming given	1	0
													Grooming given	1	0
													Grooming given	1	3.33333
													Grooming given	1	3.74718
													Grooming given	1	0.0961538
													Grooming given	1	0.505051
													Grooming given	1	0
													Grooming given	1	0
													Grooming given	1	0
													Grooming given	1	0
													Grooming given	1	0
													Grooming given	1	0
													Grooming given	1	0
													Grooming given	1	0
													Grooming given	1	0
													Grooming given	1	0
													Grooming given	1	0
													Grooming given	1	0
													Grooming given	1	0
													Grooming given	1	0
													Grooming given	1	0
													Grooming given	1	0
													Grooming given	1	0
													Grooming given	1	0
													Grooming given	1	0
													Grooming given	1	9.09091
													Grooming given	1	0
													Grooming given	1	0
													Grooming given	1	0
													Grooming given	1	0
													Grooming given	1	0
													Grooming given	1	0
													Grooming given	1	0
													Grooming given	1	0
													Grooming given	1	0
													Grooming given	1	0
													Grooming given	1	0
													Grooming given	1	0
													Grooming given	1	0
													Grooming given	1	0.178571
													Grooming given	1	0
													Grooming given	1	0
													Grooming given	1	0
													Grooming given	1	0
													Grooming given	1	0
													Grooming given	1	0
													Grooming given	1	0
													Grooming given	1	0
													Grooming given	1	0
													Grooming given	1	0
													Grooming given	1	0.617284
													Grooming given	1	0
													Grooming given	1	0
													Grooming given	1	0
													Grooming given	1	0
													Grooming given	1	0
													Grooming given	1	0
													Grooming given	1	0
													Grooming given	1	0
													Grooming given	1	0.757576
													Grooming given	1	7.29762
													Grooming given	1	0
													Grooming given	1	0
													Grooming given	1	0
													Grooming given	1	11.1111
													Grooming given	1	0
													Grooming given	1	2.67857
													Grooming given	1	0
													Grooming given	1	0
													Grooming given	1	0
													Grooming given	1	0
													Grooming given	1	0
													Grooming given	1	0
													Grooming given	1	0
													Grooming given	1	0
													Grooming given	1	0
													Grooming given	2	0.5
													Grooming given	2	0
													Grooming given	2	0
													Grooming given	2	0
													Grooming given	2	0
													Grooming given	2	0
													Grooming given	2	0
													Grooming given	2	0
													Grooming given	2	0
													Grooming given	2	0
													Grooming given	2	0
													Grooming given	2	0
													Grooming given	2	0
													Grooming given	2	0
													Grooming given	2	0
													Grooming given	2	0
													Grooming given	2	0
													Grooming given	2	0
													Grooming given	2	0
													Grooming given	2	0.961538
													Grooming given	2	2.67857
													Grooming given	2	0
													Grooming given	2	0
													Grooming given	2	0
													Grooming given	2	0.625
													Grooming given	2	0.800265
													Grooming given	2	0
													Grooming given	2	0
													Grooming given	2	0
													Grooming given	2	0
													Grooming given	2	0
													Grooming given	2	0
													Grooming given	2	0
													Grooming given	2	0
													Grooming given	2	0.312576
													Grooming given	2	0
													Grooming given	2	0
													Grooming given	2	0.470588
													Grooming given	2	0
													Grooming given	2	0
													Grooming given	2	0
													Grooming given	2	0
													Grooming given	2	0
													Grooming given	2	0
													Grooming given	2	0
													Grooming given	2	0
													Grooming given	2	1.42857
													Grooming given	2	3.76794
													Grooming given	2	0
													Grooming given	2	0
													Grooming given	2	0
													Grooming given	2	0
													Grooming given	2	0
													Grooming given	2	11.4583
													Grooming given	2	0
													Grooming given	2	0
													Grooming given	2	0
													Grooming given	2	0
													Grooming given	2	0
													Grooming given	2	0
													Locomotion	0	27.3459
													Locomotion	0	28.0263
													Locomotion	0	30.7406
													Locomotion	0	25.5322
													Locomotion	0	23.6513
													Locomotion	0	21.4761
													Locomotion	0	35.4762
													Locomotion	0	29.383
													Locomotion	0	24.2668
													Locomotion	0	20.4379
													Locomotion	0	28.8548
													Locomotion	0	24.8106
													Locomotion	0	19.2308
													Locomotion	0	27.6688
													Locomotion	0	6.64918
													Locomotion	0	8.63456
													Locomotion	0	31.9894
													Locomotion	0	22.0976
													Locomotion	0	28.4506
													Locomotion	0	16.0103
													Locomotion	0	9.03322
													Locomotion	0	20.5547
													Locomotion	0	9.65668
													Locomotion	0	23.6157
													Locomotion	0	23.8791
													Locomotion	0	9.2909
													Locomotion	0	7.42505
													Locomotion	0	7.91918
													Locomotion	0	22.6162
													Locomotion	0	25.9074
													Locomotion	0	16.5147
													Locomotion	0	32.354
													Locomotion	0	34.394
													Locomotion	0	34.0272
													Locomotion	0	18.7888
													Locomotion	0	8.45023
													Locomotion	0	24.743
													Locomotion	0	23.2208
													Locomotion	0	14.6519
													Locomotion	0	32.8046
													Locomotion	0	30.289
													Locomotion	0	19.5447
													Locomotion	0	33.6444
													Locomotion	0	16.438
													Locomotion	0	19.9
													Locomotion	0	9.24303
													Locomotion	0	22.3965
													Locomotion	0	7.49158
													Locomotion	0	1.25
													Locomotion	0	41.7681
													Locomotion	0	23.4974
													Locomotion	0	40.5589
													Locomotion	0	22.0455
													Locomotion	0	17.2714
													Locomotion	0	10.7459
													Locomotion	0	19.6606
													Locomotion	0	31.0381
													Locomotion	0	14.3144
													Locomotion	0	19.4429
													Locomotion	0	10.0959
													Locomotion	0	26.3449
													Locomotion	0	19.6612
													Locomotion	0	30.3836
													Locomotion	0	24.3501
													Locomotion	0	14.3433
													Locomotion	0	14.0468
													Locomotion	0	26.2525
													Locomotion	0	32.3156
													Locomotion	0	24.8818
													Locomotion	0	17.6224
													Locomotion	0	23.9824
													Locomotion	0	27.6651
													Locomotion	0	6.27632
													Locomotion	0	21.4748
													Locomotion	0	15.1218
													Locomotion	0	8.87862
													Locomotion	0	33.6699
													Locomotion	0	12.5298
													Locomotion	0	26.46
													Locomotion	0	10.8191
													Locomotion	0	27.792
													Locomotion	0	17.2619
													Locomotion	0	18.3756
													Locomotion	0	16.9375
													Locomotion	0	23.989
													Locomotion	0	25.3832
													Locomotion	0	27.7338
													Locomotion	0	12.8938
													Locomotion	0	9.64932
													Locomotion	1	4.16667
													Locomotion	1	0
													Locomotion	1	25
													Locomotion	1	0
													Locomotion	1	0
													Locomotion	1	0
													Locomotion	1	53.5714
													Locomotion	1	5
													Locomotion	1	24.6032
													Locomotion	1	33.3333
													Locomotion	1	5.78991
													Locomotion	1	22.2222
													Locomotion	1	0
													Locomotion	1	0
													Locomotion	1	1.25
													Locomotion	1	2
													Locomotion	1	25
													Locomotion	1	29.8949
													Locomotion	1	50
													Locomotion	1	5.17241
													Locomotion	1	4.83821
													Locomotion	1	12.6592
													Locomotion	1	6.66667
													Locomotion	1	2.85714
													Locomotion	1	22.2222
													Locomotion	1	7.81719
													Locomotion	1	0.653595
													Locomotion	1	1.78571
													Locomotion	1	6.7884
													Locomotion	1	14.5725
													Locomotion	1	4.09336
													Locomotion	1	21.5972
													Locomotion	1	10.3641
													Locomotion	1	19.7879
													Locomotion	1	1.01732
													Locomotion	1	1.5
													Locomotion	1	11.5347
													Locomotion	1	1.66667
													Locomotion	1	1.07143
													Locomotion	1	27.6693
													Locomotion	1	23.0898
													Locomotion	1	13.8889
													Locomotion	1	14.3939
													Locomotion	1	21.5927
													Locomotion	1	17.5
													Locomotion	1	17.8571
													Locomotion	1	26.0593
													Locomotion	1	100
													Locomotion	1	21.4286
													Locomotion	1	33.6364
													Locomotion	1	38.1313
													Locomotion	1	14.8265
													Locomotion	1	2.47769
													Locomotion	1	13.0097
													Locomotion	1	10.1035
													Locomotion	1	2.05128
													Locomotion	1	17.6301
													Locomotion	1	0.909091
													Locomotion	1	8.33333
													Locomotion	1	4.50138
													Locomotion	1	19.4444
													Locomotion	1	9.97497
													Locomotion	1	2.15686
													Locomotion	1	6.46291
													Locomotion	1	6.07556
													Locomotion	1	5.64182
													Locomotion	1	15.3523
													Locomotion	1	3.33333
													Locomotion	1	7.61905
													Locomotion	1	6.66667
													Locomotion	1	3.27201
													Locomotion	1	17.1703
													Locomotion	1	33.3333
													Locomotion	1	11.4583
													Locomotion	1	11.9697
													Locomotion	1	10
													Locomotion	1	48.8889
													Locomotion	1	0
													Locomotion	1	17.7083
													Locomotion	1	21.3287
													Locomotion	1	0
													Locomotion	1	0
													Locomotion	1	20
													Locomotion	1	16.4109
													Locomotion	1	10.9821
													Locomotion	1	4.70627
													Locomotion	1	6.15385
													Locomotion	2	21.83
													Locomotion	2	12.5
													Locomotion	2	3.81381
													Locomotion	2	7.5
													Locomotion	2	0
													Locomotion	2	11.6667
													Locomotion	2	0
													Locomotion	2	1.25
													Locomotion	2	1.0989
													Locomotion	2	14.4444
													Locomotion	2	50
													Locomotion	2	16.6667
													Locomotion	2	0
													Locomotion	2	0
													Locomotion	2	0
													Locomotion	2	10.3448
													Locomotion	2	0
													Locomotion	2	7.58358
													Locomotion	2	6.89358
													Locomotion	2	5
													Locomotion	2	12.7778
													Locomotion	2	13.5714
													Locomotion	2	0
													Locomotion	2	5.21886
													Locomotion	2	3.51779
													Locomotion	2	9.90788
													Locomotion	2	1.04167
													Locomotion	2	0
													Locomotion	2	12.167
													Locomotion	2	0
													Locomotion	2	25
													Locomotion	2	9.97263
													Locomotion	2	27.5
													Locomotion	2	0
													Locomotion	2	1
													Locomotion	2	11.4219
													Locomotion	2	16.6667
													Locomotion	2	20
													Locomotion	2	9.4359
													Locomotion	2	7.97386
													Locomotion	2	5
													Locomotion	2	10.0067
													Locomotion	2	0
													Locomotion	2	65
													Locomotion	2	12.5483
													Locomotion	2	45.7471
													Locomotion	2	0.666667
													Locomotion	2	10.9583
													Locomotion	2	20
													Locomotion	2	0
													Locomotion	2	25
													Locomotion	2	0
													Locomotion	2	0.855978
													Locomotion	2	9.78261
													Object play	0	0
													Object play	0	0
													Object play	0	0
													Object play	0	0
													Object play	0	0
													Object play	0	0
													Object play	0	0
													Object play	0	0.9375
													Object play	0	0.337838
													Object play	0	0.3125
													Object play	0	0
													Object play	0	0
													Object play	0	0
													Object play	0	0
													Object play	0	0
													Object play	0	0
													Object play	0	0
													Object play	0	0
													Object play	0	0
													Object play	0	0
													Object play	0	0
													Object play	0	0
													Object play	0	0
													Object play	0	0
													Object play	0	0
													Object play	0	0
													Object play	0	0
													Object play	0	0.0833333
													Object play	0	0
													Object play	0	0
													Object play	0	0
													Object play	0	0
													Object play	0	0
													Object play	0	1.15646
													Object play	0	0
													Object play	0	0.357143
													Object play	0	0
													Object play	0	0
													Object play	0	0
													Object play	0	0
													Object play	0	0
													Object play	0	0
													Object play	0	0
													Object play	0	0
													Object play	0	0
													Object play	0	0
													Object play	0	0
													Object play	0	0
													Object play	0	0
													Object play	0	0
													Object play	0	0
													Object play	0	0
													Object play	0	0
													Object play	0	0
													Object play	0	0
													Object play	0	0
													Object play	0	0
													Object play	0	0
													Object play	0	0
													Object play	0	0
													Object play	0	0
													Object play	0	0.0806452
													Object play	0	0
													Object play	0	0
													Object play	0	0
													Object play	0	0.757576
													Object play	0	0.576923
													Object play	0	0.294853
													Object play	0	1.42333
													Object play	0	0.238095
													Object play	0	0.124224
													Object play	0	0
													Object play	0	0.375
													Object play	0	0.625
													Object play	0	0.595238
													Object play	0	3.36735
													Object play	0	1.5873
													Object play	0	0
													Object play	0	0
													Object play	0	0.108696
													Object play	0	0
													Object play	0	0
													Object play	0	0
													Object play	0	0
													Object play	0	0
													Object play	0	0
													Object play	0	0.526316
													Object play	0	0
													Object play	0	0
													Object play	0	0.3125
													Object play	0	0
													Object play	0	0
													Object play	0	0
													Object play	0	0
													Object play	0	0
													Object play	1	0
													Object play	1	0
													Object play	1	0
													Object play	1	0
													Object play	1	0
													Object play	1	0
													Object play	1	0
													Object play	1	0
													Object play	1	0
													Object play	1	0
													Object play	1	0
													Object play	1	0
													Object play	1	0
													Object play	1	0
													Object play	1	0
													Object play	1	0
													Object play	1	0
													Object play	1	0
													Object play	1	0
													Object play	1	0
													Object play	1	0
													Object play	1	0
													Object play	1	0
													Object play	1	0
													Object play	1	0
													Object play	1	0
													Object play	1	0
													Object play	1	0
													Object play	1	0
													Object play	1	0
													Object play	1	0
													Object play	1	0
													Object play	1	0
													Object play	1	0
													Object play	1	0
													Object play	1	0
													Object play	1	0
													Object play	1	0
													Object play	1	0
													Object play	1	0
													Object play	1	0
													Object play	1	0
													Object play	1	0
													Object play	1	0
													Object play	1	0
													Object play	1	0
													Object play	1	0
													Object play	1	0
													Object play	1	0
													Object play	1	0
													Object play	1	0
													Object play	1	0
													Object play	1	0
													Object play	1	0
													Object play	1	0
													Object play	1	0
													Object play	1	0
													Object play	1	0
													Object play	1	0
													Object play	1	0
													Object play	1	0
													Object play	1	0
													Object play	1	0
													Object play	1	0
													Object play	1	0
													Object play	1	0
													Object play	1	0
													Object play	1	0
													Object play	1	0
													Object play	1	0
													Object play	1	0
													Object play	1	0
													Object play	1	0
													Object play	1	0
													Object play	1	0
													Object play	1	0
													Object play	1	0
													Object play	1	0
													Object play	1	0
													Object play	1	0
													Object play	1	0
													Object play	1	0
													Object play	1	0
													Object play	1	0
													Object play	1	0
													Object play	1	0
													Object play	1	0
													Object play	1	0
													Object play	1	0
													Object play	1	0
													Object play	1	0
													Object play	1	0
													Object play	1	0
													Object play	1	0
													Object play	1	0
													Object play	2	0
													Object play	2	0
													Object play	2	0
													Object play	2	0
													Object play	2	0
													Object play	2	0
													Object play	2	0
													Object play	2	0
													Object play	2	0
													Object play	2	0
													Object play	2	0
													Object play	2	0
													Object play	2	0
													Object play	2	0
													Object play	2	0
													Object play	2	0
													Object play	2	0
													Object play	2	0
													Object play	2	0
													Object play	2	0
													Object play	2	0
													Object play	2	0
													Object play	2	0
													Object play	2	0
													Object play	2	0
													Object play	2	0
													Object play	2	0
													Object play	2	0
													Object play	2	0
													Object play	2	0
													Object play	2	0
													Object play	2	0
													Object play	2	0
													Object play	2	0
													Object play	2	0
													Object play	2	0
													Object play	2	0
													Object play	2	0
													Object play	2	0
													Object play	2	0
													Object play	2	0
													Object play	2	0
													Object play	2	0
													Object play	2	0
													Object play	2	0
													Object play	2	0
													Object play	2	0
													Object play	2	0
													Object play	2	0
													Object play	2	0
													Object play	2	0
													Object play	2	0
													Object play	2	0
													Object play	2	0
													Object play	2	0
													Object play	2	0
													Object play	2	0
													Object play	2	0
													Object play	2	0
													Object play	2	0
													Self grooming	0	0.357143
													Self grooming	0	0.208333
													Self grooming	0	0
													Self grooming	0	1.68651
													Self grooming	0	0
													Self grooming	0	0
													Self grooming	0	0.357143
													Self grooming	0	0
													Self grooming	0	0
													Self grooming	0	0
													Self grooming	0	0
													Self grooming	0	0
													Self grooming	0	0
													Self grooming	0	0
													Self grooming	0	0
													Self grooming	0	0
													Self grooming	0	0
													Self grooming	0	1.66667
													Self grooming	0	0
													Self grooming	0	0
													Self grooming	0	0.728764
													Self grooming	0	0.178571
													Self grooming	0	1.46832
													Self grooming	0	0.0884173
													Self grooming	0	0.420168
													Self grooming	0	0.777311
													Self grooming	0	0
													Self grooming	0	0.884173
													Self grooming	0	0.438024
													Self grooming	0	0.182641
													Self grooming	0	0
													Self grooming	0	0
													Self grooming	0	0
													Self grooming	0	0
													Self grooming	0	0
													Self grooming	0	0
													Self grooming	0	0
													Self grooming	0	0
													Self grooming	0	0
													Self grooming	0	0
													Self grooming	0	0
													Self grooming	0	0
													Self grooming	0	0
													Self grooming	0	0
													Self grooming	0	0
													Self grooming	0	0.15625
													Self grooming	0	1.24691
													Self grooming	0	0.333333
													Self grooming	0	0.641026
													Self grooming	0	0.3125
													Self grooming	0	0
													Self grooming	0	0.15625
													Self grooming	0	0.86424
													Self grooming	0	0
													Self grooming	0	0
													Self grooming	0	0
													Self grooming	0	0.0961538
													Self grooming	0	0.384615
													Self grooming	0	0.255754
													Self grooming	0	0
													Self grooming	0	0.185811
													Self grooming	0	0
													Self grooming	0	0
													Self grooming	0	0.417019
													Self grooming	0	0
													Self grooming	0	0.26738
													Self grooming	0	0
													Self grooming	0	0
													Self grooming	0	0.288462
													Self grooming	0	0
													Self grooming	0	0
													Self grooming	0	0
													Self grooming	0	0
													Self grooming	0	0
													Self grooming	0	0
													Self grooming	0	0.816327
													Self grooming	0	0
													Self grooming	0	0
													Self grooming	0	0.881579
													Self grooming	0	0.108696
													Self grooming	0	0.418803
													Self grooming	0	0
													Self grooming	0	0.306041
													Self grooming	0	0
													Self grooming	0	0.15625
													Self grooming	0	0.913462
													Self grooming	0	0.478469
													Self grooming	0	0.714286
													Self grooming	0	0.3125
													Self grooming	0	0
													Self grooming	0	0
													Self grooming	0	0.30303
													Self grooming	0	0
													Self grooming	0	0.416667
													Self grooming	0	0.227273
													Self grooming	1	0
													Self grooming	1	0
													Self grooming	1	0
													Self grooming	1	0
													Self grooming	1	0
													Self grooming	1	0
													Self grooming	1	1.78571
													Self grooming	1	0
													Self grooming	1	0
													Self grooming	1	0
													Self grooming	1	0
													Self grooming	1	0
													Self grooming	1	0
													Self grooming	1	0
													Self grooming	1	0
													Self grooming	1	0
													Self grooming	1	0
													Self grooming	1	0
													Self grooming	1	0
													Self grooming	1	0
													Self grooming	1	0
													Self grooming	1	0
													Self grooming	1	0.598724
													Self grooming	1	0
													Self grooming	1	0
													Self grooming	1	0
													Self grooming	1	0
													Self grooming	1	1.5873
													Self grooming	1	0
													Self grooming	1	0
													Self grooming	1	0
													Self grooming	1	0
													Self grooming	1	0
													Self grooming	1	0
													Self grooming	1	0
													Self grooming	1	0
													Self grooming	1	0
													Self grooming	1	0
													Self grooming	1	0
													Self grooming	1	0
													Self grooming	1	0
													Self grooming	1	0
													Self grooming	1	0
													Self grooming	1	0
													Self grooming	1	0
													Self grooming	1	0
													Self grooming	1	0
													Self grooming	1	0
													Self grooming	1	0
													Self grooming	1	0
													Self grooming	1	0
													Self grooming	1	0
													Self grooming	1	0
													Self grooming	1	0
													Self grooming	1	0
													Self grooming	1	0
													Self grooming	1	0
													Self grooming	1	0
													Self grooming	1	0
													Self grooming	1	0
													Self grooming	1	0
													Self grooming	1	0
													Self grooming	1	0
													Self grooming	1	0
													Self grooming	1	0
													Self grooming	1	0
													Self grooming	1	0
													Self grooming	1	0
													Self grooming	1	0
													Self grooming	1	0
													Self grooming	1	0
													Self grooming	1	0
													Self grooming	1	0
													Self grooming	1	0
													Self grooming	1	0
													Self grooming	1	0
													Self grooming	1	0
													Self grooming	1	0
													Self grooming	1	0
													Self grooming	1	0.208333
													Self grooming	1	0
													Self grooming	1	0
													Self grooming	1	0
													Self grooming	1	0
													Self grooming	1	0
													Self grooming	1	0
													Self grooming	1	0
													Self grooming	1	0
													Self grooming	1	0
													Self grooming	1	0
													Self grooming	1	0
													Self grooming	1	0
													Self grooming	1	0
													Self grooming	1	0
													Self grooming	1	0
													Self grooming	2	0
													Self grooming	2	0
													Self grooming	2	0
													Self grooming	2	0
													Self grooming	2	0
													Self grooming	2	0
													Self grooming	2	0
													Self grooming	2	0
													Self grooming	2	0
													Self grooming	2	0
													Self grooming	2	0
													Self grooming	2	0
													Self grooming	2	0
													Self grooming	2	0
													Self grooming	2	0
													Self grooming	2	0
													Self grooming	2	0
													Self grooming	2	0
													Self grooming	2	0
													Self grooming	2	0
													Self grooming	2	0.4329
													Self grooming	2	0
													Self grooming	2	2.77778
													Self grooming	2	0
													Self grooming	2	0
													Self grooming	2	0.178571
													Self grooming	2	0
													Self grooming	2	0
													Self grooming	2	0
													Self grooming	2	0
													Self grooming	2	0
													Self grooming	2	0
													Self grooming	2	0
													Self grooming	2	0
													Self grooming	2	0
													Self grooming	2	0
													Self grooming	2	0
													Self grooming	2	0
													Self grooming	2	0
													Self grooming	2	0
													Self grooming	2	0
													Self grooming	2	0
													Self grooming	2	0
													Self grooming	2	0
													Self grooming	2	0
													Self grooming	2	0
													Self grooming	2	3.57143
													Self grooming	2	0
													Self grooming	2	0
[truncated: 261 more rows]

## Sheet: Fig. 3
Fig. 3d				Fig. 3e					Fig. 3f					Fig. 3g					Fig. 3h-i						Fig. 3k						Fig. 3l			Fig. 3m						Fig. 3n
Week	Caregiver	Ratio of censored session		Week	Caregiver	Mean retrieval latency	SEM		Week	Caregiver	Mean rejection rate	SEM		Week	Caregiver	Mean carrying rate	SEM		Caregiver	Sex	Normarized log retrieval latency	Rejection rate	label		Caregiver	Subject ID	Infant ID	Normalized log retrieval latency	Rejection rate		Group	Distance between dyads		Subject ID	Subject sex	Infant ID	Normalized log retrieval latency	Rejection rate		Group	Distance between dyads
0	father	0.0363636		0	father	49.7003	12.6155		0	father	0.206266	0.0447439		0	father	0.778835	0.0569564		Father	male	0.554141	0.00714286	Be-1		father	Beads	Kodemari	0.554014	0		SC-DI	0.0166693		Kodemari	female	Gari	0.753473	0.183333		SC-DI	0.163687
0	mother	0.0731707		0	mother	45.4169	9.78821		0	mother	0.0458333	0.0339059		0	mother	0.805945	0.0627712		Father	male	0.882889	0	Be-2		father	Beads	Mimosa	0.554311	0.0166667		SC-DI	0.626482		Kodemari	female	Ninniku	0.694174	0.111111		SC-DI	0.367065
0	Sibling	0.333333		0	Sibling	104.357	14.8		0	Sibling	0.0816667	0.0403185		0	Sibling	0.507588	0.0732021		Father	male	0.762469	0.0125	Be-3		mother	Ume	Kodemari	0.740323	0.928571		SC-DI	0.0832069		Mimosa	female	Gari	0.728706	0.133333		SC-DI	0.443809
1	father	0.0634921		1	father	43.9653	9.84751		1	father	0.318508	0.0701223		1	father	0.700759	0.0603887		Father	male	0.659096	0	Be-4		mother	Ume	Mimosa	0.935696	0.333333		SC-DI	0.385067		Mimosa	female	Ninniku	0.869204	0.25		SC-DI	0.147667
1	mother	0		1	mother	37.794	10.5364		1	mother	0.0812342	0.0355395		1	mother	0.900683	0.0281217		Father	male	0.976299	0.288889	B-1		father	Beads	Gari	0.823284	0		SC-DI	0.240929		Kodemari	female	PakChee	0.545205	0.285714		SC-DI	0.16934
1	Sibling	0.047619		1	Sibling	57.7295	6.93533		1	Sibling	0.0622745	0.0185077		1	Sibling	0.830928	0.0355773		Father	male	0.708898	0.1375	B-2		father	Beads	Ninniku	0.906491	0		SC-DI	0.272068		Kodemari	female	Sage	0.718326	0.4		SC-DI	0.500936
2	father	0.0909091		2	father	23.0878	4.57088		2	father	0.10692	0.0326741		2	father	0.79486	0.0569454		Father	male	0.915721	0.296296	C-1		mother	Ume	Gari	0.717523	0.4		SC-DI	0.485956		Ninniku	male	PakChee	0.714898	0.25		SC-DI	0.0518632
2	mother	0.0196078		2	mother	24.2744	4.16421		2	mother	0.0912555	0.0451751		2	mother	0.863797	0.0432585		Father	male	0.380764	0.005	C-2		mother	Ume	Ninniku	0.995309	0.666667		SC-DI	0.147693		Ninniku	male	Sage	0.75592	0.142857		SC-DI	0.130154
2	Sibling	0.0178571		2	Sibling	38.0007	4.33832		2	Sibling	0.16042	0.0337203		2	Sibling	0.768799	0.0469013		Father	male	0.392908	0.266667	C-3		father	Beads	PakChee	0.844181	0		SC-DI	0.230728		Cosmos	female	Dahlia	0.576137	0		SC-DI	0.0889718
3	father	0.113636		3	father	31.1977	12.3574		3	father	0.258432	0.0597754		3	father	0.659276	0.0708257		Father	male	0.415124	0.0363636	C-4		father	Beads	Sage	0.604553	0.025		SC-DI	0.136246		Cosmos	female	Matsutake	0.61667	0.136364		SC-DI	0.440432
3	mother	0.0909091		3	mother	26.0661	5.86639		3	mother	0.112797	0.0573036		3	mother	0.728113	0.0721657		Father	male	0.471727	0.381072	C-5		mother	Ume	PakChee	0.901786	0.27193		SC-DI	0.314683		Shiitake	male	Dahlia	0.594868	0		SC-DI	0.314702
3	Sibling	0.06		3	Sibling	36.675	6.05833		3	Sibling	0.166871	0.0339854		3	Sibling	0.565747	0.0568622		Father	male	0.556928	0.347917	C-6		mother	Ume	Sage	0.893107	0		SC-DI	0.38685		Shiitake	male	Matsutake	0.582511	0.5		SC-DI	0.277938
4	father	0.116279		4	father	25.0013	9.10213		4	father	0.252585	0.064263		4	father	0.540421	0.0683069		Father	male	0.51337	0.661278	C-7		father	Bibi	Cosmos	0.999743	0.481481		SC-DI	0.00116815		Beads	male	Pearl	0.743422	0		SC-DI	0.284309
4	mother	0.162791		4	mother	37.3413	8.05135		4	mother	0.127904	0.0520759		4	mother	0.598519	0.0693382		Father	male	0.497112	0.393615	C-8		father	Bibi	Shiitake	0.933946	0		SC-DI	0.0885532		Beads	male	Stone	0.764359	0		SC-DI	0.433364
4	Sibling	0.208333		4	Sibling	43.2785	11.9737		4	Sibling	0.301483	0.0596493		4	Sibling	0.38691	0.0544568		Father	male	0.771946	0.17619	K-1		mother	Gerbera	Cosmos	0.470522	0		SC-DI	0.0827023		Ribbon	female	Pearl	0.84781	0		SC-DI	0.284197
5	father	0.352941		5	father	24.6736	13.2632		5	father	0.28925	0.0957214		5	father	0.219143	0.0773733		Father	male	0.971472	0	M-1		mother	Gerbera	Shiitake	0.618215	0		SC-DI	0.00145042		Ribbon	female	Stone	0.795268	0		SC-DI	0.211331
5	mother	0.2		5	mother	19.9917	4.07438		5	mother	0.207176	0.0844388		5	mother	0.409623	0.0945853		Father	male	0.508024	0	O-1		father	Bibi	Dahlia	0.559109	0.15		SC-DI	0.00558359		Bill	male	Charlotte	0.572828	0.206209		SC-DI	0.307571
5	Sibling	0.238095		5	Sibling	40.4875	13.9675		5	Sibling	0.358929	0.101407		5	Sibling	0.205401	0.0638303		Father	male	0.446443	0.0125	O-2		father	Bibi	Matsutake	0.788478	0.125		SC-DI	0.0319154		Bill	male	George	0.588213	0.286606		SC-DI	0.0714639
																			Father	male	0.500242	0.0388889	O-3		mother	Gerbera	Dahlia	0.743675	0		SC-DI	0.00662871		Kate	female	Charlotte	0.696851	0.192544		SC-DI	0.129808
				Week	Caregiver	Retrieval latency			Week	Caregiver	Rejection rate			Week	Caregiver	Carrying rate			Father	male	0.517646	0.392664	O-4		mother	Gerbera	Matsutake	0.607429	0		SC-DI	0.129619		Kate	female	George	0.865081	0.05		SC-DI	0.4834
				0	father	52.07			0	father	0			0	father	0.920147			Father	male	0.465172	0.149211	O-5		father	Kabu	Shirayuri	0.706421	0.293651		SC-DI	0.0148102		Charlotte	female	Diana	0.481039	0.0375		SC-DI	0.279001
				0	father	51.98			0	father	0			0	father	0.920274			Father	male	0.484597	0.249178	O-6		father	Kabu	Suisen	0.819535	0		SC-DI	0.131057		Charlotte	female	Henry	0.607803	0.0166667		SC-DI	0.0474527
				0	father	185.11			0	father	0			0	father	0.764224			Father	male	0.789244	0.204356	O-7		mother	Ribbon	Shirayuri	0.394578	0.708333		SC-DI	0.0532483		George	male	Diana	0.438414	0.0833333		DC-SI	0.0791459
				0	father	223.57			0	father	0.15			0	father	0.728536			Father	male	0.480615	0.180263	P-1		mother	Ribbon	Suisen	0.774589	0.635913		SC-DI	0.106494		George	male	Henry	0.550179	0.0588235		DC-SI	0.455274
				0	father	164.52			0	father	0.15			0	father	0.784806			Father	male	0.529548	0.186275	P-2		mother	Lame	Pearl	0.885988	0		SC-DI	0.100124		James	female	Arthur	0.565442	0		DC-SI	0.421865
				0	father	213			0	father	0.428571			0	father	0.258303			Father	male	0.471859	0.666667	T-1		mother	Lame	Stone	0.887156	0		SC-DI	0.0627028		James	female	Samuel	0.457087	0.09375		DC-SI	0.273487
				0	father	7.045			0	father	0.025			0	father	0.988395			Father	male	0.509297	0.556101	T-2		father	Mogol	Pearl	1	NA		SC-DI	0.375327		Richard	male	Arthur	0.604004	0		DC-SI	0.0463986
				0	father	8.39			0	father	0			0	father	0.986209			Father	male	0.475215	0.0336134	T2-1		father	Mogol	Stone	0.937383	0		SC-DI	0.124027		Richard	male	Samuel	0.778951	0		DC-SI	0.373351
				0	father	9.24			0	father	0			0	father	0.984835			Father	male	0.671674	0.454208	T2-2		mother	Hime	Bill	0.64393	0		SC-DI	0.00248242		Arthur	male	Edward	0.449962	0		DC-SI	0.258582
				0	father	20.305			0	father	0			0	father	0.967487			Father	male	0.505353	0.685795	T2-3		mother	Hime	Kate	0.561227	0		SC-DI	0.558905		Arthur	male	Philip	0.564691	0		DC-SI	0.0765644
				0	father	23.965			0	father	0.347917			0	father	0.8895			Mother	female	0.863923	0.779762	U-1		father	Oji	Bill	0.508748	0		SC-DI	0.0529583		Samuel	male	Edward	0.71914	0.0769231		DC-SI	0.307524
				0	father	15.58			0	father	0.461842			0	father	0.92571			Mother	female	0.862953	0.488889	U-2		father	Oji	Kate	0.507298	0		SC-DI	0.172642		Samuel	male	Philip	0.705953	0.285714		DC-SI	0.725503
				0	father	14.31			0	father	0.2			0	father	0.976706			Mother	female	0.8975	0.135965	U-3		mother	Hime	Charlotte	0.500626	0		SC-DI	0.244391		Pon	male	Gaku	0.897567	0.0185185		DC-SI	0.115106
				0	father	NA			0	father	NA			0	father	0			Mother	female	0.713959	0.230937	U-4		mother	Hime	George	0.50621	0		SC-DI	0.077976		Pon	male	Saku	0.778517	0.105882		DC-SI	0.148838
				0	father	NA			0	father	NA			0	father	0			Mother	female	0.572908	0	G-1		father	Oji	Charlotte	0.436243	0		SC-DI	0.125008		Yu	female	Gaku	0.674231	0.05		DC-SI	0.0955239
				0	father	39.775			0	father	0.025			0	father	0.938211			Mother	female	0.688466	0	G-2		father	Oji	George	0.456082	0.025		SC-DI	0.595599		Yu	female	Saku	0.653619	0		DC-SI	0.802788
				0	father	14.095			0	father	0.05			0	father	0.97705			Mother	female	0.542935	0	F-1		mother	Hime	Diana	0.539165	0		SC-DI	0.042519		Ataro	male	Hanako	0.648314	0		DC-SI	0.671208
				0	father	25.085			0	father	0.175			0	father	0.960131			Mother	female	0.424089	0.00909091	F-2		mother	Hime	Henry	0.532537	0		SC-DI	0.260213		Ataro	male	Kotaro	0.688492	0.0833334		DC-SI	0.451751
				0	father	18.805			0	father	0.414474			0	father	0.945366			Mother	female	0.38405	0.0166667	F-3		father	Oji	Diana	0.440877	0.0875		DC-SI	0.947078		Setaro	male	Hanako	0.82993	0.166667		DC-SI	0.554125
				0	father	17.1733			0	father	0.157895			0	father	0.956008			Mother	female	0.4212	0	F-4		father	Oji	Henry	0.536506	0		DC-SI	0.495714		Setaro	male	Kotaro	0.637195	0.0909091		DC-SI	0.327004
				0	father	16.404			0	father	0.12			0	father	0.973423			Mother	female	0.488285	0.0167647	F-5		mother	Hime	James	0.477978	0		DC-SI	0.413746		Hanako	female	Saburo	0.612962	0		DC-SI	0.479765
				0	father	93.896			0	father	0.06			0	father	0.870557			Mother	female	0.467868	0	F-7		mother	Hime	Richard	0.492788	0		DC-SI	0.672557		Hanako	female	Yoko	0.506112	0.0882353		DC-SI	0.127294
				0	father	23.25			0	father	0.421053			0	father	0.914561			Mother	female	0.545537	0	F-8		father	Oji	James	0.465715	0.0836842		DC-SI	0.277964		Kotaro	male	Saburo	0.892913	0		DC-SI	0.693472
				0	father	28.09			0	father	0			0	father	0.955277			Mother	female	0.690916	0.66695	R-1		father	Oji	Richard	0.464628	0.214737		DC-SI	0.289635		Kotaro	male	Yoko	0.91207	0		DC-SI	1.00947
				0	father	20.135			0	father	0.645833			0	father	0.266889			Mother	female	0.886573	0	L-1		mother	Hime	Arthur	0.554051	0		DC-SI	0.715471
				0	father	14.785			0	father	0.55			0	father	0.291604			Mother	female	0.60741	0	H-1		mother	Hime	Samuel	0.500803	0		DC-SI	0.315731
				0	father	15.95			0	father	0			0	father	0.974105			Mother	female	0.50344	0	H-2		father	Oji	Arthur	0.503651	0.298438		DC-SI	0.237833
				0	father	14.31			0	father	0.368421			0	father	0.92787			Mother	female	0.53625	0	H-3		father	Oji	Samuel	0.463217	0.199918		DC-SI	0.220009
				0	father	11.07			0	father	0.818182			0	father	0.540036			Mother	female	0.582741	0.00454545	H-4		mother	Hime	Edward	0.606659	0		DC-SI	0.518852
				0	mother	19.34			0	mother	0			0	mother	0.968773			Mother	female	0.484715	0	H-5		mother	Hime	Philip	0.601686	0.1		DC-SI	0.637499
				0	mother	83.67			0	mother	0.8			0	mother	0.219404			Mother	female	0.538034	0	H-6		father	Oji	Edward	0.814559	0.227485		DC-SI	0.161238
				0	mother	NA			0	mother	NA			0	mother	0			Mother	female	0.60419	0.05	H-7		father	Oji	Philip	0.766669	0.18701		DC-SI	0.0502275
				0	mother	215.06			0	mother	0			0	mother	0.736142			Mother	female	0.376093	0	Y-1		father	Pon	Nasu	0.550862	0		DC-SI	0.135182
				0	mother	125.13			0	mother	0			0	mother	0.827438			Mother	female	0.553007	0	Y-2		father	Pon	Piman	0.505279	0.372549		DC-SI	0.0539299
				0	mother	NA			0	mother	NA			0	mother	0			Mother	female	0.512231	0	K-1		mother	Yuri	Nasu	0.480247	0		DC-SI	0.0643835
				0	mother	17.34			0	mother	0.05			0	mother	0.971912			Mother	female	0.477421	0	K-2		mother	Yuri	Piman	0.604274	0		DC-SI	0.0560162
				0	mother	10.545			0	mother	0			0	mother	0.982765			Mother	female	0.587641	0.172222	M-1		mother	Kachan	Pon	0.511234	0		DC-SI	0.131593
				0	mother	14.59			0	mother	0			0	mother	0.976277			Mother	female	0.597267	0.05	M-2		mother	Kachan	Yu	0.513716	0		DC-SI	0.00396942
				0	mother	19.01			0	mother	0			0	mother	0.96929			Mother	female	0.529302	0.0535714	M-3		father	Tochan	Pon	0.432713	1		DC-SI	0.084578
				0	mother	21.01			0	mother	0			0	mother	0.966168			Sibling	male	0.729664	0.214286			father	Tochan	Yu	0.493814	0.444444		DC-SI	0.216575
				0	mother	NA			0	mother	NA			0	mother	0			Sibling	male	0.621806	0.341667			mother	Kachan	Gaku	0.501908	0		DC-SI	0.302663
				0	mother	90.5			0	mother	0			0	mother	0.868936			Sibling	male	0.590845	0.166667			mother	Kachan	Saku	0.448949	0		DC-SI	0.203421
				0	mother	36.28			0	mother	0			0	mother	0.943411			Sibling	male	0.569353	0.140278			father	Tochan	Gaku	0.461081	0.630952		DC-SI	0.308175
				0	mother	19.145			0	mother	0			0	mother	0.969109			Sibling	male	0.529644	0.40329			father	Tochan	Saku	0.547072	0.48125		DC-SI	0.186521
				0	mother	17.185			0	mother	0			0	mother	0.972194			Sibling	male	0.583331	0			mother	Mama	Ataro	0.638609	0.277778		DC-SI	0.0706144
				0	mother	25.605			0	mother	0			0	mother	0.959205			Sibling	male	0.865308	0.127632			mother	Mama	Setaro	0.515486	0.0666667		DC-SI	0.385477
				0	mother	19.27			0	mother	0			0	mother	0.968893			Sibling	male	0.484813	0.170812			father	Tochan	Ataro	0.495354	0.0588235		DC-SI	1.00308
				0	mother	19.18			0	mother	0			0	mother	0.969024			Sibling	male	0.754203	0			father	Tochan	Setaro	0.444167	0		DC-SI	0.44489
				0	mother	21.74			0	mother	0.2			0	mother	0.965034			Sibling	male	0.580689	0.246407			mother	Mama	Hanako	0.530783	0.025		DC-SI	0.632272
				0	mother	31.62			0	mother	0			0	mother	0.949938			Sibling	male	0.510613	0.0693277			mother	Mama	Kotaro	0.645357	0.075		DC-SI	0.491151
				0	mother	51.2			0	mother	0			0	mother	0.921376			Sibling	male	0.732523	0.0428571			father	Tochan	Hanako	0.770445	0.696429		DC-SI	0.261654
				0	mother	72.65			0	mother	0			0	mother	0.895544			Sibling	male	0.712449	0			father	Tochan	Kotaro	0.423954	0.211988		DC-SI	0.0976259
				0	mother	17.465			0	mother	0			0	mother	0.971781			Sibling	male	0.534106	0			mother	Mama	Saburo	0.508948	0.0446429		DC-SI	0.712919
				0	mother	96.97			0	mother	0			0	mother	0.860869			Sibling	male	0.714853	0.14652			mother	Mama	Yoko	0.547536	0.0625		DC-SI	0.260355
				0	mother	21.68			0	mother	0.05			0	mother	0.965127			Sibling	male	0.658407	0.00833333			father	Tochan	Saburo	0.473314	0.8125		DC-SI	0.768684
				0	mother	23.82			0	mother	0			0	mother	0.961914			Sibling	male	0.847959	0.0622004			father	Tochan	Yoko	0.532432	0.559091		DC-SI	0.496821
				0	Sibling	NA			0	Sibling	NA			0	Sibling	0			Sibling	male	0.676095	0.0555556
				0	Sibling	NA			0	Sibling	NA			0	Sibling	0			Sibling	male	0.785851	0.141414
				0	Sibling	22.74			0	Sibling	0			0	Sibling	0.963484			Sibling	male	0.899534	0
				0	Sibling	NA			0	Sibling	NA			0	Sibling	0			Sibling	female	0.726319	0.147222
				0	Sibling	NA			0	Sibling	NA			0	Sibling	0			Sibling	female	0.812668	0.18
				0	Sibling	NA			0	Sibling	NA			0	Sibling	0			Sibling	female	0.652318	0.342857
				0	Sibling	44.02			0	Sibling	0.3			0	Sibling	0.465824			Sibling	female	0.745448	0.280627
				0	Sibling	96.165			0	Sibling	0.4			0	Sibling	0.867435			Sibling	female	0.604172	0.0909091
				0	Sibling	127.09			0	Sibling	0.025			0	Sibling	0.832504			Sibling	female	0.521408	0.05
				0	Sibling	32.94			0	Sibling	0			0	Sibling	0.947957			Sibling	female	0.8235	0
				0	Sibling	86.89			0	Sibling	0.7			0	Sibling	0.873502			Sibling	female	0.800414	0.135526
				0	Sibling	22.34			0	Sibling	0			0	Sibling	0.964501			Sibling	female	0.546735	0.0285714
				0	Sibling	NA			0	Sibling	NA			0	Sibling	0			Sibling	female	0.60697	0.12823
				0	Sibling	NA			0	Sibling	NA			0	Sibling	0			Sibling	female	0.536191	0.03125
				0	Sibling	49.94			0	Sibling	0.075			0	Sibling	0.923182			Sibling	female	0.651755	0.146617
				0	Sibling	104.1			0	Sibling	0.025			0	Sibling	0.864821			Sibling	female	0.664228	0.025
				0	Sibling	159.065			0	Sibling	0.025			0	Sibling	0.792145			Sibling	female	0.549366	0.0588235
				0	Sibling	41.19			0	Sibling	0			0	Sibling	0.46788
				0	Sibling	133.325			0	Sibling	0			0	Sibling	0.820306
				0	Sibling	74.74			0	Sibling	0			0	Sibling	0.889492
				0	Sibling	54.2			0	Sibling	0.0333333			0	Sibling	0.919831
				0	Sibling	144.25			0	Sibling	0			0	Sibling	0.77629
				0	Sibling	246.82			0	Sibling	0			0	Sibling	0.708533
				0	Sibling	NA			0	Sibling	NA			0	Sibling	0
				0	Sibling	238.22			0	Sibling	0			0	Sibling	0.715803
				0	Sibling	NA			0	Sibling	NA			0	Sibling	0
				0	Sibling	NA			0	Sibling	NA			0	Sibling	0
				0	Sibling	NA			0	Sibling	NA			0	Sibling	0
				0	Sibling	163.89			0	Sibling	0			0	Sibling	0.785453
				0	Sibling	90.79			0	Sibling	0.05			0	Sibling	0.868571
				0	Sibling	NA			0	Sibling	NA			0	Sibling	0
				0	Sibling	154.42			0	Sibling	0			0	Sibling	0.795313
				1	father	37.295			1	father	0			1	father	0.94187
				1	father	109.49			1	father	0			1	father	0.845678
				1	father	61.59			1	father	0			1	father	0.906906
				1	father	89.42			1	father	0			1	father	0.870297
				1	father	43.17			1	father	0.1			1	father	0.932879
				1	father	78.19			1	father	0.194444			1	father	0.472685
				1	father	11.3467			1	father	0			1	father	0.981449
				1	father	13.5425			1	father	0.0125			1	father	0.978032
				1	father	14.27			1	father	0.760069			1	father	0.903304
				1	father	21.806			1	father	0.860714			1	father	0.286692
				1	father	12.64			1	father	0.666667			1	father	0.29381
				1	father	106.83			1	father	0			1	father	0.42443
				1	father	249.25			1	father	0			1	father	0.353253
				1	father	25.965			1	father	0			1	father	0.958556
				1	father	14.965			1	father	0			1	father	0.975749
				1	father	15.145			1	father	0			1	father	0.97541
				1	father	14.09			1	father	0.491919			1	father	0.781496
				1	father	17.14			1	father	0.484211			1	father	0.948099
				1	father	16.492			1	father	0.547369			1	father	0.866466
				1	father	85.2267			1	father	0.677193			1	father	0.428446
				1	father	21.9			1	father	0			1	father	0.964785
				1	father	20.98			1	father	0.411765			1	father	0.821283
				1	father	17.82			1	father	0.75			1	father	0.0971244
				1	father	26.115			1	father	1			1	father	0.215899
				1	father	14.795			1	father	0			1	father	0.975935
				1	father	25.24			1	father	0.642857			1	father	0.671742
				1	father	22.35			1	father	1			1	father	0.0482044
				1	mother	24.805			1	mother	0.559524			1	mother	0.551956
				1	mother	292.08			1	mother	0.666667			1	mother	0.403551
				1	mother	26.11			1	mother	0			1	mother	0.958298
				1	mother	119.23			1	mother	0.470588			1	mother	0.709092
				1	mother	56.07			1	mother	0			1	mother	0.914537
				1	mother	21.745			1	mother	0			1	mother	0.965235
				1	mother	11.13			1	mother	0			1	mother	0.981804
				1	mother	11.74			1	mother	0.05			1	mother	0.980809
				1	mother	8.97333			1	mother	0			1	mother	0.985266
				1	mother	17.25			1	mother	0			1	mother	0.972255
				1	mother	9.83			1	mother	0			1	mother	0.983881
				1	mother	12.1			1	mother	0			1	mother	0.980232
				1	mother	15.135			1	mother	0.361111			1	mother	0.609397
				1	mother	92.35			1	mother	0			1	mother	0.875995
				1	mother	43.74			1	mother	0			1	mother	0.932053
				1	mother	18.61			1	mother	0			1	mother	0.969934
				1	mother	19.705			1	mother	0			1	mother	0.968219
				1	mother	28.7875			1	mother	0			1	mother	0.954437
				1	mother	16.31			1	mother	0			1	mother	0.973559
				1	mother	27.97			1	mother	0			1	mother	0.95546
				1	mother	41.22			1	mother	0			1	mother	0.935716
				1	mother	9.96			1	mother	0			1	mother	0.983671
				1	mother	21.2			1	mother	0			1	mother	0.965873
				1	mother	19.19			1	mother	0			1	mother	0.969119
				1	mother	11.155			1	mother	0			1	mother	0.981785
				1	mother	42.355			1	mother	0.166667			1	mother	0.820456
				1	mother	18.42			1	mother	0			1	mother	0.970214
				1	mother	21.06			1	mother	0			1	mother	0.966333
				1	Sibling	36.8333			1	Sibling	0.111111			1	Sibling	0.769182
				1	Sibling	69.81			1	Sibling	0			1	Sibling	0.896607
				1	Sibling	26.93			1	Sibling	0.133333			1	Sibling	0.717784
				1	Sibling	86.67			1	Sibling	0			1	Sibling	0.873782
				1	Sibling	30.96			1	Sibling	0.25			1	Sibling	0.950932
				1	Sibling	114			1	Sibling	0.230769			1	Sibling	0.546219
				1	Sibling	57.33			1	Sibling	0			1	Sibling	0.912783
				1	Sibling	41.02			1	Sibling	0			1	Sibling	0.936008
				1	Sibling	34.5			1	Sibling	0.0333333			1	Sibling	0.945631
				1	Sibling	19.21			1	Sibling	0.395098			1	Sibling	0.919836
				1	Sibling	22.78			1	Sibling	0			1	Sibling	0.963422
				1	Sibling	82.54			1	Sibling	0.15			1	Sibling	0.879069
				1	Sibling	12.686			1	Sibling	0.31904			1	Sibling	0.764759
				1	Sibling	119.575			1	Sibling	0			1	Sibling	0.838623
				1	Sibling	49.79			1	Sibling	0			1	Sibling	0.461688
				1	Sibling	33.26			1	Sibling	0.05			1	Sibling	0.947478
				1	Sibling	NA			1	Sibling	NA			1	Sibling	0
				1	Sibling	30.0133			1	Sibling	0.05			1	Sibling	0.953014
				1	Sibling	24.1533			1	Sibling	0.161765			1	Sibling	0.91367
				1	Sibling	38.5367			1	Sibling	0.0166667			1	Sibling	0.939696
				1	Sibling	24.7567			1	Sibling	0.0666667			1	Sibling	0.960502
				1	Sibling	18.985			1	Sibling	0			1	Sibling	0.969343
				1	Sibling	92.1033			1	Sibling	0			1	Sibling	0.878328
				1	Sibling	25.54			1	Sibling	0			1	Sibling	0.959171
				1	Sibling	72.78			1	Sibling	0			1	Sibling	0.891822
				1	Sibling	63.3			1	Sibling	0			1	Sibling	0.904568
				1	Sibling	67.6075			1	Sibling	0.025			1	Sibling	0.904254
				1	Sibling	133.15			1	Sibling	0			1	Sibling	0.409193
				1	Sibling	76.085			1	Sibling	0			1	Sibling	0.887586
				1	Sibling	38.34			1	Sibling	0			1	Sibling	0.939938
				1	Sibling	89.43			1	Sibling	0			1	Sibling	0.870284
				1	Sibling	32.99			1	Sibling	0			1	Sibling	0.947882
				1	Sibling	181.68			1	Sibling	0			1	Sibling	0.767578
				2	father	9.78			2	father	0.05			2	father	0.983961
				2	father	32.44			2	father	0			2	father	0.948707
				2	father	31.08			2	father	0			2	father	0.950751
				2	father	111.65			2	father	0			2	father	0.281037
				2	father	15.03			2	father	0.1			2	father	0.975562
				2	father	NA			2	father	NA			2	father	0
				2	father	7.80667			2	father	0			2	father	0.987167
				2	father	9.91			2	father	0.4			2	father	0.983778
				2	father	8.54			2	father	0.0333333			2	father	0.985993
				2	father	11.8933			2	father	0			2	father	0.980602
				2	father	12.56			2	father	0.636364			2	father	0.538723
				2	father	15.365			2	father	0.0833334			2	father	0.926422
				2	father	80.45			2	father	0			2	father	0.440885
				2	father	13.43			2	father	0			2	father	0.978109
				2	father	10.995			2	father	0			2	father	0.982006
				2	father	29.37			2	father	0			2	father	0.953334
				2	father	33.3033			2	father	0.38961			2	father	0.455792
				2	father	11.5633			2	father	0.0166667			2	father	0.981099
				2	father	16.036			2	father	0.13			2	father	0.92644
				2	father	19.674			2	father	0.105882			2	father	0.939779
				2	father	11.49			2	father	0			2	father	0.98121
				2	father	18.21			2	father	0			2	father	0.970544
				2	father	16.27			2	father	0.333333			2	father	0.14604
				2	father	19.625			2	father	0.145833			2	father	0.823862
				2	father	15.06			2	father	0			2	father	0.975735
				2	father	8.14			2	father	0.0555556			2	father	0.887953
				2	father	30.61			2	father	0.3			2	father	0.47573
				2	mother	118.18			2	mother	1			2	mother	0.125317
				2	mother	42.66			2	mother	0.210526			2	mother	0.886939
				2	mother	45.19			2	mother	0.111111			2	mother	0.836963
				2	mother	29.9567			2	mother	0			2	mother	0.952931
				2	mother	13.93			2	mother	0			2	mother	0.97731
				2	mother	20.895			2	mother	0			2	mother	0.966558
				2	mother	10.03			2	mother	0			2	mother	0.983566
				2	mother	7.54			2	mother	0			2	mother	0.987591
				2	mother	14.3067			2	mother	0			2	mother	0.976712
				2	mother	21.95			2	mother	0.0166667			2	mother	0.964957
				2	mother	28.7			2	mother	0			2	mother	0.95435
				2	mother	8.185			2	mother	0.6875			2	mother	0.296457
				2	mother	8.84			2	mother	0			2	mother	0.49274
				2	mother	30.36			2	mother	0			2	mother	0.773863
				2	mother	14.125			2	mother	0			2	mother	0.977009
				2	mother	31.36			2	mother	0			2	mother	0.950329
				2	mother	30.8433			2	mother	0.0166667			2	mother	0.951301
				2	mother	12.88			2	mother	0			2	mother	0.978984
				2	mother	17.4			2	mother	0			2	mother	0.971817
				2	mother	40.13			2	mother	0			2	mother	0.93731
				2	mother	8.91			2	mother	0			2	mother	0.985367
				2	mother	11.59			2	mother	0			2	mother	0.981049
				2	mother	14.19			2	mother	0			2	mother	0.976896
				2	mother	14.74			2	mother	0			2	mother	0.976036
				2	mother	20.97			2	mother	0.35			2	mother	0.578271
				2	mother	19.61			2	mother	0			2	mother	0.968351
				2	mother	17.936			2	mother	0.0714286			2	mother	0.91355
				2	Sibling	43.54			2	Sibling	0.05			2	Sibling	0.932343
				2	Sibling	84.46			2	Sibling	0.5			2	Sibling	0.0876603
				2	Sibling	22.09			2	Sibling	0.571429			2	Sibling	0.337572
				2	Sibling	74.56			2	Sibling	0.142857			2	Sibling	0.622628
				2	Sibling	57.94			2	Sibling	0.375			2	Sibling	0.364775
				2	Sibling	60.25			2	Sibling	0.111111			2	Sibling	0.408936
				2	Sibling	26.74			2	Sibling	0			2	Sibling	0.957335
				2	Sibling	27.73			2	Sibling	0.5			2	Sibling	0.669077
				2	Sibling	25.87			2	Sibling	0			2	Sibling	0.958665
				2	Sibling	25.16			2	Sibling	0			2	Sibling	0.959909
				2	Sibling	15.39			2	Sibling	0.540741			2	Sibling	0.862148
				2	Sibling	34.9			2	Sibling	0.105263			2	Sibling	0.897779
				2	Sibling	7.36			2	Sibling	0.454545			2	Sibling	0.543335
				2	Sibling	85.985			2	Sibling	0			2	Sibling	0.878862
				2	Sibling	28			2	Sibling	0			2	Sibling	0.955793
				2	Sibling	22.25			2	Sibling	0.323529			2	Sibling	0.81961
				2	Sibling	84.83			2	Sibling	0.25			2	Sibling	0.876236
				2	Sibling	21.41			2	Sibling	0.025			2	Sibling	0.965699
				2	Sibling	22.2			2	Sibling	0			2	Sibling	0.964532
				2	Sibling	24.84			2	Sibling	0.0833333			2	Sibling	0.960296
				2	Sibling	16.58			2	Sibling	0.157895			2	Sibling	0.948897
				2	Sibling	26.2433			2	Sibling	0.0625			2	Sibling	0.892898
				2	Sibling	23.25			2	Sibling	0			2	Sibling	0.9627
				2	Sibling	13.02			2	Sibling	0			2	Sibling	0.978761
				2	Sibling	56.07			2	Sibling	0.285714			2	Sibling	0.640176
				2	Sibling	24.8			2	Sibling	0.368421			2	Sibling	0.912292
				2	Sibling	29.11			2	Sibling	0			2	Sibling	0.954029
				2	Sibling	101.367			2	Sibling	0.0851852			2	Sibling	0.685503
				2	Sibling	33.7267			2	Sibling	0.05			2	Sibling	0.946919
				2	Sibling	40.36			2	Sibling	0			2	Sibling	0.936973
				2	Sibling	37.88			2	Sibling	0.0909091			2	Sibling	0.517339
				2	Sibling	18.11			2	Sibling	0			2	Sibling	0.970701
				2	Sibling	NA			2	Sibling	NA			2	Sibling	0
				3	father	9.55667			3	father	0			3	father	0.984325
				3	father	NA			3	father	NA			3	father	0
				3	father	30.45			3	father	0.05			3	father	0.951701
				3	father	8.26			3	father	0			3	father	0.98642
				3	father	298.68			3	father	1			3	father	0.0166911
				3	father	5.36			3	father	0.2			3	father	0.743359
				3	father	56.64			3	father	0.5			3	father	0.0913743
				3	father	8.095			3	father	0			3	father	0.986691
				3	father	9.57			3	father	0.125			3	father	0.984302
				3	father	14.39			3	father	0.575758			3	father	0.561331
				3	father	28.64			3	father	0.0714286			3	father	0.668109
				3	father	26.31			3	father	0.357143			3	father	0.656386
				3	father	NA			3	father	NA			3	father	0
				3	father	15			3	father	0			3	father	0.975629
				3	father	10.99			3	father	0			3	father	0.982016
				3	father	7.99			3	father	0			3	father	0.962208
				3	father	8.41			3	father	0.176923			3	father	0.567012
				3	father	10.755			3	father	0			3	father	0.982397
				3	father	9.16			3	father	0			3	father	0.984963
				3	father	19.16			3	father	0			3	father	0.920602
				3	father	5.39			3	father	0.3			3	father	0.991097
				3	father	14.72			3	father	0.333333			3	father	0.585633
				3	father	10.925			3	father	0.75			3	father	0.0982119
				3	father	12.53			3	father	0.528571			3	father	0.659557
				3	father	14.8			3	father	0.117647			3	father	0.902433
				3	father	136.76			3	father	0.75			3	father	0.162875
				3	father	7.4			3	father	0.625			3	father	0.395127
				3	mother	60.52			3	mother	1			3	mother	0.0454188
				3	mother	36.12			3	mother	0			3	mother	0.0471609
				3	mother	NA			3	mother	NA			3	mother	0
				3	mother	11.65			3	mother	0.111111			3	mother	0.441429
				3	mother	20.695			3	mother	0			3	mother	0.966675
				3	mother	7.86			3	mother	0			3	mother	0.987069
				3	mother	23.74			3	mother	0			3	mother	0.962055
				3	mother	7.14			3	mother	0			3	mother	0.988241
				3	mother	10.2067			3	mother	0			3	mother	0.983312
				3	mother	7.615			3	mother	0.0588236			3	mother	0.913482
				3	mother	28.02			3	mother	0			3	mother	0.955384
				3	mother	6.795			3	mother	1			3	mother	0.14823
				3	mother	149			3	mother	0			3	mother	0.400534
				3	mother	28.475			3	mother	0			3	mother	0.954846
				3	mother	18.775			3	mother	0			3	mother	0.945358
				3	mother	23.57			3	mother	0			3	mother	0.962271
				3	mother	23.27			3	mother	0			3	mother	0.962671
				3	mother	14.82			3	mother	0			3	mother	0.975918
				3	mother	22.43			3	mother	0			3	mother	0.53018
				3	mother	6.76			3	mother	0			3	mother	0.988859
				3	mother	9.75			3	mother	0			3	mother	0.98401
				3	mother	20.145			3	mother	0			3	mother	0.967697
				3	mother	17.55			3	mother	0			3	mother	0.971591
				3	mother	22.335			3	mother	0			3	mother	0.842945
				3	mother	60.95			3	mother	0.15			3	mother	0.907784
				3	mother	13.46			3	mother	0.5			3	mother	0.0978059
				3	Sibling	111.91			3	Sibling	0.25			3	Sibling	0.124951
				3	Sibling	24.45			3	Sibling	0.4			3	Sibling	0.240211
				3	Sibling	93.41			3	Sibling	0.666667			3	Sibling	0.259587
				3	Sibling	31.34			3	Sibling	0.5			3	Sibling	0.095036
				3	Sibling	15.19			3	Sibling	0.4			3	Sibling	0.243827
				3	Sibling	36.46			3	Sibling	0.5			3	Sibling	0.188543
				3	Sibling	10.06			3	Sibling	0.272727			3	Sibling	0.54093
				3	Sibling	18.49			3	Sibling	0			3	Sibling	0.970105
				3	Sibling	13.27			3	Sibling	0.1			3	Sibling	0.978362
				3	Sibling	13.41			3	Sibling	0.511111			3	Sibling	0.561913
				3	Sibling	30.145			3	Sibling	0.209402			3	Sibling	0.525953
				3	Sibling	NA			3	Sibling	NA			3	Sibling	0
				3	Sibling	8.11			3	Sibling	0			3	Sibling	0.0493332
				3	Sibling	15.94			3	Sibling	0			3	Sibling	0.974221
				3	Sibling	125.98			3	Sibling	0			3	Sibling	0.838993
				3	Sibling	28.9667			3	Sibling	0.260462			3	Sibling	0.683406
				3	Sibling	35.6467			3	Sibling	0.0592105			3	Sibling	0.704214
				3	Sibling	12.71			3	Sibling	0			3	Sibling	0.979262
				3	Sibling	5.975			3	Sibling	0			3	Sibling	0.9405
				3	Sibling	31.83			3	Sibling	0			3	Sibling	0.451071
				3	Sibling	57.87			3	Sibling	0.190909			3	Sibling	0.71707
				3	Sibling	11.05			3	Sibling	0			3	Sibling	0.981916
				3	Sibling	26.31			3	Sibling	0			3	Sibling	0.622695
				3	Sibling	24.56			3	Sibling	0			3	Sibling	0.144101
				3	Sibling	48.12			3	Sibling	0.153846			3	Sibling	0.60174
				3	Sibling	35.38			3	Sibling	0.0714286			3	Sibling	0.661022
				3	Sibling	31.5375			3	Sibling	0			3	Sibling	0.950407
				3	Sibling	18.97			3	Sibling	0.117647			3	Sibling	0.82395
				3	Sibling	11.82			3	Sibling	0			3	Sibling	0.24517
				3	Sibling	63.17			3	Sibling	0.166667			3	Sibling	0.542847
				3	Sibling	138.01			3	Sibling	0.333333			3	Sibling	0.243899
				3	Sibling	17.76			3	Sibling	0.176471			3	Sibling	0.825563
				3	Sibling	25.75			3	Sibling	0			3	Sibling	0.958849
				4	father	8.835			4	father	0			4	father	0.985493
				4	father	244.59			4	father	1			4	father	0.0355202
				4	father	7.58			4	father	0			4	father	0.987524
				4	father	14.23			4	father	0			4	father	0.0488416
				4	father	13.95			4	father	0.111111			4	father	0.219888
				4	father	7.14			4	father	0.666667			4	father	0.296472
				4	father	NA			4	father	NA			4	father	0
				4	father	8.085			4	father	0.125			4	father	0.789364
				4	father	12.825			4	father	0.136364			4	father	0.758988
				4	father	14.03			4	father	0.0625			4	father	0.685861
				4	father	8.015			4	father	0.2			4	father	0.443551
				4	father	12.99			4	father	0.125			4	father	0.391524
				4	father	16.135			4	father	0.335714			4	father	0.465138
				4	father	28.84			4	father	0			4	father	0.477069
				4	father	9.58			4	father	0			4	father	0.984284
				4	father	12.175			4	father	0			4	father	0.857215
				4	father	16.47			4	father	0			4	father	0.973283
				4	father	9.89			4	father	0.218254			4	father	0.565787
				4	father	39.78			4	father	0.0357143			4	father	0.803636
				4	father	11.39			4	father	0			4	father	0.98137
				4	father	27.73			4	father	0			4	father	0.955825
				4	father	7.8			4	father	0.388889			4	father	0.88845
				4	father	26.34			4	father	0.714286			4	father	0.335281
				4	father	6.385			4	father	1			4	father	0.0494742
				4	father	14.69			4	father	0.666667			4	father	0.0980276
				4	father	61.29			4	father	0.722222			4	father	0.216853
				4	father	NA			4	father	NA			4	father	0
				4	father	9.27			4	father	0.0588235			4	father	0.837067
				4	mother	NA			4	mother	NA			4	mother	0
				4	mother	54.69			4	mother	0			4	mother	0.0458232
				4	mother	NA			4	mother	NA			4	mother	0
				4	mother	NA			4	mother	NA			4	mother	0
				4	mother	25.185			4	mother	0			4	mother	0.959872
				4	mother	45.86			4	mother	0			4	mother	0.928994
				4	mother	28.95			4	mother	0.115385			4	mother	0.79126
				4	mother	6.29			4	mother	0			4	mother	0.59491
				4	mother	8.405			4	mother	0.025			4	mother	0.986186
				4	mother	7.905			4	mother	0.209402			4	mother	0.764954
				4	mother	13.105			4	mother	0			4	mother	0.978643
				4	mother	22.35			4	mother	0.571429			4	mother	0.337431
				4	mother	NA			4	mother	NA			4	mother	0
				4	mother	20.575			4	mother	0.433333			4	mother	0.434901
				4	mother	23.33			4	mother	0			4	mother	0.962572
				4	mother	14.21			4	mother	0			4	mother	0.509749
				4	mother	124.28			4	mother	0			4	mother	0.828409
				4	mother	146.08			4	mother	0.533333			4	mother	0.381716
				4	mother	15.42			4	mother	0			4	mother	0.68467
				4	mother	19.86			4	mother	0.181818			4	mother	0.532378
				4	mother	14.69			4	mother	1			4	mother	0.0488051
				4	mother	10.96			4	mother	0			4	mother	0.982061
				4	mother	17.35			4	mother	0			4	mother	0.971896
				4	mother	28.545			4	mother	0			4	mother	0.858463
				4	mother	109.84			4	mother	0			4	mother	0.859322
				4	mother	28.07			4	mother	0			4	mother	0.477654
				4	mother	17.24			4	mother	0			4	mother	0.972069
				4	mother	93			4	mother	0			4	mother	0.865801
				4	Sibling	NA			4	Sibling	NA			4	Sibling	0
				4	Sibling	NA			4	Sibling	NA			4	Sibling	0
				4	Sibling	14.08			4	Sibling	0.444444			4	Sibling	0.439682
				4	Sibling	28.16			4	Sibling	1			4	Sibling	0.0477585
				4	Sibling	5.96			4	Sibling	1			4	Sibling	0.0495082
				4	Sibling	9.02			4	Sibling	0			4	Sibling	0.197038
				4	Sibling	11.52			4	Sibling	0			4	Sibling	0.981162
				4	Sibling	11.53			4	Sibling	0.0714286			4	Sibling	0.686802
				4	Sibling	52.39			4	Sibling	0			4	Sibling	0.919695
				4	Sibling	11.68			4	Sibling	0.25			4	Sibling	0.0980905
				4	Sibling	13.39			4	Sibling	0.176923			4	Sibling	0.562086
				4	Sibling	20.29			4	Sibling	0.25			4	Sibling	0.193458
				4	Sibling	9.3			4	Sibling	0.666667			4	Sibling	0.14771
				4	Sibling	69.38			4	Sibling	0			4	Sibling	0.560616
				4	Sibling	51.745			4	Sibling	0.233333			4	Sibling	0.450907
				4	Sibling	18.27			4	Sibling	0.5			4	Sibling	0.121391
				4	Sibling	28.18			4	Sibling	0			4	Sibling	0.286542
				4	Sibling	7.05			4	Sibling	0.25			4	Sibling	0.197677
				4	Sibling	14.15			4	Sibling	0.230769			4	Sibling	0.635024
				4	Sibling	20			4	Sibling	0.333333			4	Sibling	0.145161
				4	Sibling	7.78			4	Sibling	0.333333			4	Sibling	0.29616
				4	Sibling	66.675			4	Sibling	0.245614			4	Sibling	0.639874
				4	Sibling	18.855			4	Sibling	0			4	Sibling	0.969534
				4	Sibling	9.94			4	Sibling	0.15			4	Sibling	0.983703
				4	Sibling	30.72			4	Sibling	0.285714			4	Sibling	0.665906
				4	Sibling	10.91			4	Sibling	1			4	Sibling	0.0982141
				4	Sibling	59.81			4	Sibling	0.216667			4	Sibling	0.589573
				4	Sibling	103.17			4	Sibling	0.40625			4	Sibling	0.41677
				4	Sibling	19.25			4	Sibling	0			4	Sibling	0.484457
				4	Sibling	39.3			4	Sibling	0			4	Sibling	0.656969
				4	Sibling	290.21			4	Sibling	1			4	Sibling	0.0336999
				4	Sibling	NA			4	Sibling	NA			4	Sibling	0
				4	Sibling	245.64			4	Sibling	0			4	Sibling	0.212857
				5	father	9.64			5	father	0			5	father	0.984187
				5	father	16.88			5	father	0.5			5	father	0.0972636
				5	father	11.27			5	father	0			5	father	0.343547
				5	father	NA			5	father	NA			5	father	0
				5	father	NA			5	father	NA			5	father	0
				5	father	19.07			5	father	0.5			5	father	0.0969196
				5	father	15.29			5	father	0			5	father	0.0487575
				5	father	NA			5	father	NA			5	father	0
				5	father	7.22			5	father	0.333333			5	father	0.444649
				5	father	13.81			5	father	0			5	father	0.0977501
				5	father	5.48			5	father	0.117647			5	father	0.842307
				5	father	NA			5	father	NA			5	father	0
				5	father	8.03			5	father	0.230769			5	father	0.641416
				5	father	156.66			5	father	0.5			5	father	0.0792959
				5	father	NA			5	father	NA			5	father	0
				5	father	NA			5	father	NA			5	father	0
				5	father	8.06			5	father	1			5	father	0.0493372
				5	mother	NA			5	mother	NA			5	mother	0
				5	mother	6.28			5	mother	1			5	mother	0.0494821
				5	mother	7.76			5	mother	0			5	mother	0.987232
				5	mother	20.74			5	mother	0.125			5	mother	0.773271
				5	mother	9.79			5	mother	0.25			5	mother	0.196789
				5	mother	19.84			5	mother	0.333333			5	mother	0.290397
				5	mother	14.52			5	mother	0.0833333			5	mother	0.585823
				5	mother	18.27			5	mother	0			5	mother	0.145567
				5	mother	55.3			5	mother	0.25			5	mother	0.366244
				5	mother	NA			5	mother	NA			5	mother	0
				5	mother	NA			5	mother	NA			5	mother	0
				5	mother	16.07			5	mother	0			5	mother	0.389566
				5	mother	36.53			5	mother	0			5	mother	0.942611
				5	mother	26.54			5	mother	0.444444			5	mother	0.430938
				5	mother	8.26			5	mother	0			5	mother	0.98642
				5	Sibling	58.45			5	Sibling	0			5	Sibling	0.0455615
				5	Sibling	4.23			5	Sibling	1			5	Sibling	0.04965
				5	Sibling	NA			5	Sibling	NA			5	Sibling	0
				5	Sibling	49.95			5	Sibling	0.142857			5	Sibling	0.323102
				5	Sibling	10.09			5	Sibling	0			5	Sibling	0.983461
				5	Sibling	11.59			5	Sibling	0.5			5	Sibling	0.0981049
				5	Sibling	NA			5	Sibling	NA			5	Sibling	0
				5	Sibling	7.14			5	Sibling	1			5	Sibling	0.049412
				5	Sibling	112.51			5	Sibling	0.2			5	Sibling	0.210523
				5	Sibling	223.22			5	Sibling	0			5	Sibling	0.619518
				5	Sibling	NA			5	Sibling	NA			5	Sibling	0
				5	Sibling	11.65			5	Sibling	0			5	Sibling	0.0490477
				5	Sibling	9.03			5	Sibling	0.333333			5	Sibling	0.147776
				5	Sibling	19.5			5	Sibling	0.2			5	Sibling	0.484262
				5	Sibling	20.13			5	Sibling	0.166667			5	Sibling	0.870785
				5	Sibling	28.35			5	Sibling	0.2			5	Sibling	0.238721
				5	Sibling	21.14			5	Sibling	1			5	Sibling	0.0482983
				5	Sibling	41.47			5	Sibling	0			5	Sibling	0.0467676
				5	Sibling	19.35			5	Sibling	1			5	Sibling	0.0484379
				5	Sibling	NA			5	Sibling	NA			5	Sibling	0
				5	Sibling	NA			5	Sibling	NA			5	Sibling	0

## Sheet: Fig. 4
Fig. 4b				Fig. 4c				Fig. 4d
Week	Mean relative transfer ratio	SEM		% Begging	% Refusal	%Transfer		Careiver	Relative transfer ratio	Carrying rate
9-10	0.515992	0.0395823		0.983806	0.356275	0.00809717		Father	0.0214803	0.392912
11-12	0.46591	0.0213975		0.935691	0.257235	0.00321543		Father	0.242659	0.897749
13-14	0.434975	0.0193607		0.914352	0.12037	0.141204		Father	0.415748	0.946962
15-16	0.446795	0.0232148		0.730337	0.0646067	0.0898876		Father	0.676818	0.882976
17-18	0.37656	0.0711401		0.913174	0.155689	0.0479042		Father	0.767634	0.873279
				0.954248	0.0784314	0.0294118		Father	0.416972	0.910524
Week	Relative transfer ratio	Family		0.751295	0.0362694	0.321244		Father	0.0729167	0.317655
9-10	1	Beads		0.760766	0.0956938	0.229665		Father	0.0762987	0.174814
9-10	0.333333	Beads		0.761394	0.0563003	0.0348525		Father	0.0928797	0.443788
9-10	0.6	Beads		0.97861	0.0614973	0.0294118		Father	0.117018	0.240734
9-10	0.75	Beads		0.781915	0.228723	0.287234		Father	0.14369	0.98533
9-10	1	Beads		0.925926	0.154321	0.444444		Father	0.0501974	0.984589
9-10	0	Beads		0.96463	0.073955	0.0385852		Father	0.145238	0.982197
9-10	0.9375	Beads		0.898551	0.0289855	0.0193237		Father	0.299443	0.943333
9-10	1	Beads		0.885375	0.0948617	0.197628		Father	0.203851	0.606201
9-10	0.125	Beads		0.72043	0.0107527	0.11828		Father	0.314964	0.60308
9-10	0.173913	Beads		0.873508	0.00954654	0.0811456		Father	0.934623	0.958292
9-10	0.666667	Beads		0.86758	0.00456621	0.00913242		Father	0.958333	0.978269
9-10	0.0434783	Bibi		0.866397	0.0607287	0.251012		Father	0.885679	0.967891
9-10	0	Bibi		0.811321	0.00471698	0.117925		Father	0.835913	0.709343
9-10	0.444444	Bibi		0.784314	0.372549	0.137255		Father	0.958652	0.96344
9-10	0.714286	Bibi		0.577778	0.344444	0.255556		Father	0.557228	0.92211
9-10	0.166667	Bibi		0.486111	0.111111	0.555556		Father	0.833333	0.746261
9-10	0.818182	Bibi		0.287879	0.0909091	0.439394		Father	0.619612	0.953519
9-10	0	Bibi		0.0264151	0.101887	0.179245		Father	0.961538	0.915701
9-10	0.619048	Bibi		0	0.156489	0.0458015		Father	0.0438015	0.975489
9-10	0.166667	Bibi		0.0406654	0.0720887	0.269871		Father	0.111111	0.829189
9-10	0	Bibi		0.193878	0.0714286	0.346939		Father	0.00980392	0.354657
9-10	1	Bibi		0.210843	0.0963855	0.168675		Father	0.857499	0.540341
9-10	0.4	Chuck		0.523077	0.1	0.0461538		Mother	0.572308	0.898733
9-10	0.142857	Chuck		0.850299	0.0718563	0.0538922		Mother	0.366667	0.906428
9-10	0	Chuck		0.215054	0.247312	0.0430108		Mother	0.817959	0.549501
9-10	0	Chuck		0.219697	0.439394	0.128788		Mother	0.796714	0.311478
9-10	0.5	Chuck		0.0257732	0.0103093	0.304124		Mother	0.930556	0.615079
9-10	1	Chuck		0.114286	0.00952381	0.314286		Mother	0.974369	0.773027
9-10	0.5	Chuck		0.464467	0.15736	0.104061		Mother	0.38421	0.721281
9-10	0.2	Chuck		0	0.273973	0.173516		Mother	0.229587	0.941244
9-10	0.25	Chuck		0	0.163522	0.081761		Mother	0.31639	0.976534
9-10	0.666667	Chuck		0.0151515	0.00909091	0.318182		Mother	0.109031	0.772717
9-10	0.285714	Chuck		0.5625	0.75	0.125		Mother	0.380366	0.980193
9-10	0	Chuck		0.333333	0.622222	0.0666667		Mother	0.149844	0.985331
9-10	0.0909091	Chuck		0.674157	0.516854	0.235955		Mother	0.200743	0.981433
9-10	0.333333	Chuck		0.385542	0.46988	0.349398		Mother	0.220437	0.970524
9-10	0.4	Chuck		0.666667	0.72	0.0133333		Mother	0.0945326	0.976585
9-10	0.259259	Chuck		0.391304	0.804348	0.0652174		Mother	0.226732	0.966917
9-10	0.8	Chuck		0.903226	0.645161	0.145161		Mother	0.866667	0.856744
9-10	1	Kabu		0.0789474	0.447368	0.289474		Mother	0.881899	0.972017
9-10	0	Kabu		0.708333	0.541667	0.208333		Mother	0.567471	0.966799
9-10	0.181818	Mogol		0.882353	0.823529	0.156863		Mother	0.747123	0.954451
9-10	0.0769231	Mogol		0.811321	0.641509	0.113208		Mother	0.794589	0.973776
9-10	0.714286	Mogol		0.596491	0.736842	0.0877193		Mother	0.916667	0.965434
9-10	0.636364	Mogol		0.716981	0.735849	0.0754717		Mother	0.285554	0.972992
9-10	0.0833333	Mogol		0.727273	0.872727	0.0727273		Mother	0.486289	0.956099
9-10	0	Mogol		0.62	0.62	0.3		Mother	0.657521	0.731665
9-10	0.666667	Mogol		0.5	0.708333	0.145833		Mother	0.55817	0.967897
9-10	0.230769	Mogol		0.597222	0.791667	0.111111		Mother	0.884259	0.947266
9-10	1	Oji		0.769231	0.747253	0.131868		Mother	0.0333333	0.362342
9-10	0.857143	Oji		0.742268	0.804124	0.0824742		Malesib	0.614198	0.535029
9-10	1	Oji		0.571429	0.666667	0.0952381		Malesib	0.184289	0.498803
9-10	0.666667	Oji		0.486842	0.618421	0.276316		Malesib	0.556069	0.657853
9-10	0.636364	Oji		0.571429	0.595238	0.261905		Malesib	0.131284	0.686994
9-10	1	Oji		0.197183	0.753521	0.0985915		Malesib	0.159125	0.619427
9-10	0.857143	Oji		0.218579	0.68306	0.0765027		Malesib	0.133715	0.479149
9-10	1	Oji		0.0860215	0.774194	0.11828		Malesib	0.374689	0.885103
9-10	1	Oji		0.119205	0.397351	0.152318		Malesib	0.375468	0.95569
9-10	1	Oji		0.538462	0.846154	0.035503		Malesib	0.266434	0.835421
9-10	1	Oji		0.587719	0.77193	0.100877		Malesib	0.696326	0.88345
9-10	1	Oji		0.2625	0.58125	0.2625		Malesib	0.660504	0.886612
9-10	0.727273	Oji		0.438776	0.438776	0.0510204		Malesib	0.894124	0.800833
9-10	1	Oji		0.306667	0.31	0.0733333		Malesib	0.0902778	0.917573
9-10	1	Oji		0.6375	0.45	0.15		Malesib	0.508838	0.873281
9-10	0.842105	Oji		0.00787402	0.503937	0.314961		Malesib	0.567927	0.882155
9-10	1	Oji		0.484127	0.301587	0.174603		Malesib	0.663194	0.510666
9-10	1	Oji		0.604478	0.473881	0.11194		Malesib	0.236293	0.887455
9-10	0.8125	Oji		0.53417	0.436541	0.0376569		Malesib	0.459066	0.752065
9-10	0.4	Pon		0.0639535	0.436047	0.22093		Malesib	0.360415	0.520964
9-10	0.346154	Pon		0.458333	0.127778	0.0555556		Femalesib	0.789128	0.623373
9-10	0.142857	Pon		0.00595238	0.0863095	0.0208333		Femalesib	0.246573	0.647978
9-10	0.4	Pon		0	0.206767	0.402256		Femalesib	0.394114	0.672946
9-10	1	Pon		0.820896	0.231343	0.141791		Femalesib	0.368333	0.477577
9-10	0.333333	Pon		0.695513	0.0673077	0.0384615		Femalesib	0.285302	0.566992
9-10	1	Pon		0.386266	0.0944206	0.0343348		Femalesib	0.324013	0.769322
9-10	0.666667	Tochan		0	0.196787	0.253012		Femalesib	0.327309	0.958665
9-10	0.285714	Tochan		0.738994	0.154088	0.081761		Femalesib	0.85108	0.696423
9-10	0	Tochan		0.552204	0.12065	0.0324826		Femalesib	0.449706	0.910676
9-10	0	Tochan		0.00332226	0.38206	0.0564784		Femalesib	0.573279	0.936898
9-10	0.125	Tochan		0.00423729	0.194915	0.173729		Femalesib	0.624306	0.922109
9-10	0.428571	Tochan		0.0588235	0.0588235	0.588235		Femalesib	0.495656	0.844221
9-10	0.285714	Tochan2		0.269231	0.230769	0.576923		Femalesib	0.218817	0.639528
9-10	0.416667	Tochan2		0.0714286	0.0714286	0.761905
9-10	0.95	Tochan2		0.190476	0.047619	0.904762
9-10	0	Tochan2		0.538462	0.153846	0.615385
9-10	0.265306	Tochan2		0.5	0.413793	0.431034
9-10	0.5	Tochan2		0.366667	0.133333	0.766667
9-10	1	Tochan2		0.102041	0.122449	0.755102
9-10	0	Tochan2		0.419355	0.145161	0.677419
11-12	0.545455	Beads		0.549296	0.126761	0.633803
11-12	0.333333	Beads		0.275	0	0.95
11-12	0.5	Beads		0.346154	0.0384615	0.807692
11-12	0.888889	Beads		0.521739	0.478261	0.304348
11-12	0.666667	Beads		0.294118	0.441176	0.411765
11-12	1	Beads		0.113924	0.113924	0.746835
11-12	0.3125	Beads		0.1	0.05	0.8
11-12	0.928571	Beads		0.264368	0.356322	0.482759
11-12	0.636364	Beads		0.24359	0.448718	0.410256
11-12	0.444444	Beads		0.336735	0.22449	0.714286
11-12	0.25	Beads		0	0.0178571	0.875
11-12	1	Beads		0.625	0.486111	0.0694444
11-12	0	Beads		0.653465	0.148515	0.465347
11-12	0.25	Beads		0.804511	0.0601504	0.300752
11-12	0.818182	Beads		0.117647	0.196078	0.287582
11-12	1	Beads		0.877907	0.238372	0.255814
11-12	0.888889	Beads		0.525	0.025	0.2
11-12	0.777778	Beads		0.896175	0.0382514	0.196721
11-12	0.526316	Beads		0.174274	0.0124481	0.33195
11-12	0.9	Beads		0.816384	0.0225989	0.375706
11-12	0.4	Beads		0.578804	0.00815217	0.100543
11-12	0.8	Beads		0.472656	0.175781	0.457031
11-12	0.125	Beads		0.388626	0.308057	0.374408
11-12	0.192308	Beads		0.71028	0.0485981	0.108411
11-12	1	Beads		0.573566	0.0798005	0.124688
11-12	1	Beads		0.893382	0.0955882	0.242647
11-12	0.625	Beads		0.750842	0.265993	0.161616
11-12	0.25	Beads		0.406897	0.0758621	0.144828
11-12	1	Beads		0.403974	0.0596026	0.125828
11-12	0.8	Beads		0.811688	0.00649351	0.0194805
11-12	0.4	Beads		0.84375	0.00520833	0.0260417
11-12	0.166667	Beads		0.0891089	0.049505	0.217822
11-12	1	Beads		0.598361	0.114754	0.204918
11-12	1	Beads		0.567442	0.134884	0.176744
11-12	0	Bibi		0.559091	0.518182	0.209091
11-12	0	Bibi		0.336207	0.181034	0.318966
11-12	0	Bibi		0.588235	0.339869	0.228758
11-12	0	Bibi		0.412698	0	0.380952
11-12	0.777778	Bibi		0.917355	0.0495868	0.380165
11-12	0.458333	Bibi		0.521212	0.218182	0.175758
11-12	0.428571	Bibi		0.775758	0.278788	0.272727
11-12	0.470588	Bibi		0.901099	0.324176	0.137363
11-12	0.25	Bibi		0.819444	0.298611	0.0555556
11-12	0.375	Bibi		0.361538	0.492308	0.107692
11-12	0.6875	Bibi		0.329193	0.347826	0.124224
11-12	0.869565	Bibi		0.986784	0.061674	0.0660793
11-12	0.222222	Bibi		0.745665	0.00578035	0.179191
11-12	0.375	Bibi		0.708333	0.09375	0.0677083
11-12	0.611111	Bibi		0.669856	0.0526316	0.105263
11-12	0.8	Bibi		0	0.282258	0.137097
11-12	0.2	Bibi		0.442857	0.2	0.35
11-12	0.352941	Bibi		0.239766	0.157895	0.0292398
11-12	0.814815	Bibi		0.745665	0.265896	0.0346821
11-12	1	Bibi		0.329114	0	0.21519
11-12	1	Bibi		0.794118	0	0.102941
11-12	1	Bibi		0.517857	0.232143	0.327381
11-12	0.714286	Bibi		0.310811	0.209459	0.209459
11-12	0.214286	Chuck		0.735537	0.269972	0.0192837
11-12	0.1	Chuck		0.503247	0.168831	0.00324675
11-12	0.0625	Chuck		0.435644	0.50495	0.168317
11-12	0	Chuck		0.110092	0.40367	0.100917
11-12	0.166667	Chuck		0.855769	0.0673077	0.129808
11-12	0.333333	Chuck		0	0.0359281	0.0598802
11-12	0.0555556	Chuck		0.798077	0.182692	0.346154
11-12	0.272727	Chuck		0	0.32381	0.12381
11-12	0	Chuck		1	0.0128205	0
11-12	0.5	Chuck		0.311688	0.025974	0.00649351
11-12	0.2	Chuck		0	0.571429	0.201681
11-12	0.428571	Chuck		0.389222	0.718563	0.125749
11-12	0.166667	Chuck		0	0.452632	0.242105
11-12	0.333333	Chuck		0.158621	0.482759	0.262069
11-12	0.25	Chuck		0.0721649	0.0309278	0.247423
11-12	0	Chuck		0.140244	0.0487805	0.140244
11-12	0.25	Chuck		0.59375	0.15	0
11-12	0.142857	Chuck		0.949612	0.205426	0.00387597
11-12	0.217391	Chuck		0.613636	0.113636	0.704545
11-12	0.666667	Chuck		0.646154	0.153846	0.707692
11-12	0.157895	Chuck		0.6	0.828571	0.0285714
11-12	0.636364	Chuck		0.837209	0.674419	0.0232558
11-12	0.818182	Chuck		0.518519	0.388889	0.0925926
11-12	0.875	Chuck		0.585714	0.342857	0.114286
11-12	0.2	Chuck		0.0918919	0.0594595	0.454054
11-12	0	Chuck		0.236364	0.0909091	0.554545
11-12	0	Chuck
11-12	0.333333	Chuck
11-12	0.666667	Chuck
11-12	0.1	Chuck
11-12	0	Chuck
11-12	0.181818	Chuck
11-12	0.125	Chuck
11-12	0	Chuck
11-12	0.666667	Chuck
11-12	0	Chuck
11-12	0.125	Chuck
11-12	0.142857	Chuck
11-12	0.0740741	Chuck
11-12	0	Chuck
11-12	0.133333	Chuck
11-12	0.2	Chuck
11-12	0.111111	Chuck
11-12	0.1	Chuck
11-12	0.0416667	Chuck
11-12	0.304348	Chuck
11-12	0.0909091	Chuck
11-12	0.333333	Chuck
11-12	0	Chuck
11-12	0.5	Chuck
11-12	0.705882	Chuck
11-12	0.552632	Chuck
11-12	0	Chuck
11-12	0.8	Chuck
11-12	0.142857	Chuck
11-12	0.142857	Chuck
11-12	0.222222	Chuck
11-12	0.76	Chuck
11-12	0.363636	Chuck
11-12	0	Chuck
11-12	0.222222	Chuck
11-12	0.666667	Chuck
11-12	0.428571	Chuck
11-12	0.037037	Chuck
11-12	0.0333333	Chuck
11-12	0.166667	Chuck
11-12	0.0909091	Chuck
11-12	0.285714	Cubby
11-12	0.833333	Cubby
11-12	0.90625	Cubby
11-12	1	Kabu
11-12	0.571429	Kabu
11-12	0.5	Kabu
11-12	1	Kabu
11-12	0.166667	Kabu
11-12	0	Kabu
11-12	0	Kabu
11-12	0.2	Mogol
11-12	0.5	Mogol
11-12	0.166667	Mogol
11-12	0	Mogol
11-12	0.571429	Mogol
11-12	0.15	Mogol
11-12	0.25	Mogol
11-12	0.333333	Mogol
11-12	0	Mogol
11-12	0.166667	Mogol
11-12	0	Mogol
11-12	0.125	Mogol
11-12	0	Mogol
11-12	0.125	Mogol
11-12	0.333333	Mogol
11-12	0.125	Mogol
11-12	1	Oji
11-12	1	Oji
11-12	0.75	Oji
11-12	1	Oji
11-12	1	Oji
11-12	0.6	Oji
11-12	0.25	Oji
11-12	1	Oji
11-12	0.428571	Oji
11-12	1	Oji
11-12	1	Oji
11-12	1	Oji
11-12	1	Oji
11-12	0.909091	Oji
11-12	0.833333	Oji
11-12	0.625	Oji
11-12	1	Oji
11-12	1	Oji
11-12	1	Oji
11-12	1	Oji
11-12	1	Oji
11-12	1	Oji
11-12	1	Oji
11-12	0	Oji
11-12	0	Oji
11-12	0	Oji
11-12	0	Oji
11-12	1	Oji
11-12	0.875	Oji
11-12	0.875	Oji
11-12	0.857143	Oji
11-12	1	Oji
11-12	1	Oji
11-12	1	Oji
11-12	0.4	Oji
11-12	0.866667	Oji
11-12	0.782609	Oji
11-12	0.875	Oji
11-12	1	Oji
11-12	0	Oji
11-12	0.857143	Oji
11-12	0.909091	Oji
11-12	0.971429	Oji
11-12	1	Oji
11-12	0.956522	Oji
11-12	1	Oji
11-12	0.833333	Oji
11-12	0.625	Oji
11-12	0.90625	Oji
11-12	0.428571	Oji
11-12	1	Oji
11-12	1	Oji
11-12	0.772727	Oji
11-12	0.736842	Oji
11-12	0.8	Oji
11-12	0.454545	Oji
11-12	0.428571	Oji
11-12	0.875	Oji
11-12	0.764706	Oji
11-12	0.571429	Oji
11-12	1	Oji
11-12	0.666667	Oji
11-12	0.933333	Oji
11-12	0.733333	Oji
11-12	0.357143	Pon
11-12	1	Pon
11-12	0.23913	Pon
11-12	0.333333	Pon
11-12	0	Pon
11-12	0.818182	Pon
11-12	1	Pon
11-12	1	Pon
11-12	0.541667	Pon
11-12	0.8	Pon
11-12	0.36	Pon
11-12	0	Pon
11-12	0.142857	Pon
11-12	0	Pon
11-12	0.75	Pon
11-12	1	Pon
11-12	0.736842	Pon
11-12	0.777778	Pon
11-12	0.615385	Pon
11-12	0.217391	Pon
11-12	0.181818	Pon
11-12	0.0833333	Pon
11-12	1	Pon
11-12	0.2	Tochan
11-12	0.142857	Tochan
11-12	0	Tochan
11-12	0	Tochan
11-12	0.2	Tochan
11-12	0.125	Tochan
11-12	0	Tochan
11-12	0.0909091	Tochan
11-12	0.125	Tochan
11-12	0.272727	Tochan
11-12	0	Tochan
11-12	0.142857	Tochan
11-12	0.0526316	Tochan
11-12	0.125	Tochan
11-12	0.333333	Tochan
11-12	0.333333	Tochan
11-12	0.1875	Tochan
11-12	0.0625	Tochan
11-12	0.181818	Tochan
11-12	0.3125	Tochan
11-12	0	Tochan
11-12	0.0909091	Tochan
11-12	0.333333	Tochan
11-12	0.125	Tochan
11-12	0.666667	Tochan
11-12	0.176471	Tochan
11-12	0.5	Tochan
11-12	0.454545	Tochan
11-12	1	Tochan2
11-12	0.947368	Tochan2
11-12	0.666667	Tochan2
11-12	0.473684	Tochan2
11-12	0.166667	Tochan2
11-12	0	Tochan2
11-12	0.1	Tochan2
11-12	0	Tochan2
11-12	0.185185	Tochan2
11-12	0.222222	Tochan2
11-12	0	Tochan2
11-12	0.882353	Tochan2
11-12	0.461538	Tochan2
11-12	0.55	Tochan2
11-12	0	Tochan2
11-12	0.333333	Tochan2
11-12	0.478261	Tochan2
11-12	0.136364	Tochan2
11-12	0.451613	Tochan2
11-12	0.434783	Tochan2
11-12	1	Tochan2
11-12	1	Tochan2
11-12	0.0588235	Tochan2
11-12	0	Tochan2
13-14	0.111111	Beads
13-14	0.625	Beads
13-14	0.25	Beads
13-14	0.375	Beads
13-14	0.833333	Beads
13-14	0.857143	Beads
13-14	1	Beads
13-14	0.666667	Beads
13-14	0.769231	Beads
13-14	1	Beads
13-14	0.5	Beads
13-14	0.842105	Beads
13-14	0	Beads
13-14	0.5	Beads
13-14	0	Beads
13-14	0.181818	Beads
13-14	0.727273	Beads
13-14	0.588235	Beads
13-14	0.615385	Beads
13-14	0.73913	Beads
13-14	0.583333	Beads
13-14	0.444444	Beads
13-14	0.125	Beads
13-14	0.916667	Beads
13-14	0.428571	Beads
13-14	0.578947	Beads
13-14	0.454545	Beads
13-14	0.363636	Beads
13-14	0.5	Beads
13-14	0.375	Beads
13-14	1	Beads
13-14	0.958333	Beads
13-14	0	Bibi
13-14	0	Bibi
13-14	0	Bibi
13-14	0	Bibi
13-14	0.8	Bibi
13-14	0.578947	Bibi
13-14	0.615385	Bibi
13-14	0.52381	Bibi
13-14	0.25	Bibi
13-14	0.2	Bibi
13-14	0.75	Bibi
13-14	0.942857	Bibi
13-14	0.125	Bibi
13-14	0.7	Bibi
13-14	0.675	Bibi
13-14	0.741935	Bibi
13-14	0.5	Bibi
13-14	0.416667	Bibi
13-14	0.551724	Bibi
13-14	0.5	Bibi
13-14	0.909091	Bibi
13-14	1	Bibi
13-14	0.888889	Bibi
13-14	0.740741	Bibi
13-14	0.0909091	Chuck
13-14	0	Chuck
13-14	0.0769231	Chuck
13-14	0	Chuck
13-14	0.125	Chuck
13-14	0.0909091	Chuck
13-14	0	Chuck
13-14	0.0588235	Chuck
13-14	0.125	Chuck
13-14	0	Chuck
13-14	0.0909091	Chuck
13-14	0.111111	Chuck
13-14	1	Chuck
13-14	0.272727	Chuck
13-14	0	Chuck
13-14	0.416667	Chuck
13-14	0	Chuck
13-14	0	Chuck
13-14	0	Chuck
13-14	0.0416667	Chuck
13-14	0	Chuck
13-14	0	Chuck
13-14	0.047619	Chuck
13-14	0.1875	Chuck
13-14	0.0769231	Chuck
13-14	0.0952381	Chuck
13-14	0.0909091	Chuck
13-14	0.214286	Chuck
13-14	0.3	Chuck
13-14	0.307692	Chuck
13-14	0.133333	Chuck
13-14	0.4	Chuck
13-14	0.142857	Chuck
13-14	1	Chuck
13-14	0	Chuck
13-14	0	Chuck
13-14	0.142857	Chuck
13-14	0	Chuck
13-14	0.25	Chuck
13-14	0.2	Chuck
13-14	0.5	Chuck
13-14	0.181818	Chuck
13-14	0.214286	Chuck
13-14	0.111111	Chuck
13-14	0.3	Chuck
13-14	0.413793	Chuck
13-14	0.53125	Chuck
13-14	0	Chuck
13-14	0	Chuck
13-14	0.555556	Chuck
13-14	0.1875	Chuck
13-14	0.0263158	Chuck
13-14	0.291667	Chuck
13-14	0.344828	Chuck
13-14	0.0227273	Chuck
13-14	0.0526316	Chuck
13-14	0.230769	Chuck
13-14	0.142857	Chuck
13-14	0.15	Chuck
13-14	0.454545	Chuck
13-14	0.444444	Chuck
13-14	0.25	Chuck
13-14	0.263158	Chuck
13-14	0.428571	Chuck
13-14	0.25	Chuck
13-14	0.6	Chuck
13-14	1	Chuck
13-14	0.307692	Chuck
13-14	0.7	Chuck
13-14	0.5	Chuck
13-14	0	Chuck
13-14	0.5	Chuck
13-14	0	Chuck
13-14	0.25	Chuck
13-14	0.375	Chuck
13-14	0.65	Chuck
13-14	0.363636	Chuck
13-14	0.421053	Chuck
13-14	0.142857	Chuck
13-14	0.142857	Chuck
13-14	0.1	Chuck
13-14	0.238095	Chuck
13-14	0.619048	Chuck
13-14	0.636364	Chuck
13-14	0.375	Cubby
13-14	0	Cubby
13-14	0.8	Cubby
13-14	0.928571	Cubby
13-14	1	Kabu
13-14	1	Kabu
13-14	1	Kabu
13-14	0.857143	Kabu
13-14	0.888889	Kabu
13-14	0.2	Kabu
13-14	0	Kabu
13-14	0	Kabu
13-14	0	Kabu
13-14	0	Kabu
13-14	0	Mogol
13-14	0	Mogol
13-14	0	Mogol
13-14	0	Mogol
13-14	0.466667	Mogol
13-14	0.307692	Mogol
13-14	0.357143	Mogol
13-14	0.272727	Mogol
13-14	0	Mogol
13-14	0.5	Mogol
13-14	0	Mogol
13-14	0	Mogol
13-14	0.333333	Mogol
13-14	0	Mogol
13-14	0.142857	Mogol
13-14	0	Mogol
13-14	1	Oji
13-14	0.666667	Oji
13-14	1	Oji
13-14	0.833333	Oji
13-14	1	Oji
13-14	0.9	Oji
13-14	1	Oji
13-14	0.666667	Oji
13-14	0.785714	Oji
13-14	0.4	Oji
13-14	1	Oji
13-14	1	Oji
13-14	0.692308	Oji
13-14	0.7	Oji
13-14	0.8	Oji
13-14	0.538462	Oji
13-14	0.888889	Oji
13-14	1	Oji
13-14	1	Oji
13-14	1	Oji
13-14	1	Oji
13-14	1	Oji
13-14	0.875	Oji
13-14	1	Oji
13-14	0.636364	Oji
13-14	0.125	Oji
13-14	0.4	Oji
13-14	1	Oji
13-14	0.75	Oji
13-14	1	Oji
13-14	1	Oji
13-14	0.9	Oji
13-14	1	Oji
13-14	0.909091	Oji
13-14	0.727273	Oji
13-14	0.272727	Oji
13-14	1	Oji
13-14	1	Oji
13-14	1	Oji
13-14	1	Oji
13-14	0	Oji
13-14	0.333333	Oji
13-14	0	Oji
13-14	0	Oji
13-14	0.6	Oji
13-14	0.625	Oji
13-14	0.833333	Oji
13-14	0.8	Oji
13-14	0.714286	Oji
13-14	1	Oji
13-14	0.666667	Oji
13-14	0.5	Oji
13-14	0.833333	Oji
13-14	0.4	Oji
13-14	0.470588	Oji
13-14	0.333333	Oji
13-14	0.916667	Oji
13-14	1	Oji
13-14	1	Oji
13-14	1	Oji
13-14	0.807692	Oji
13-14	1	Oji
13-14	0.833333	Oji
13-14	1	Oji
13-14	0.666667	Oji
13-14	0.266667	Oji
13-14	0.565217	Oji
13-14	0.347826	Oji
13-14	0.166667	Oji
13-14	0.0588235	Oji
13-14	0.142857	Oji
13-14	0.25	Oji
13-14	0.5	Oji
13-14	0.76	Oji
13-14	0.416667	Oji
13-14	0.3	Oji
13-14	0.5	Oji
13-14	0.625	Oji
13-14	0.916667	Pon
13-14	0.272727	Pon
13-14	0.709677	Pon
13-14	0.166667	Pon
13-14	1	Pon
13-14	1	Pon
13-14	0.351351	Pon
13-14	0.382353	Pon
13-14	0.296296	Pon
13-14	0.26087	Pon
13-14	0.26087	Pon
13-14	0.205128	Pon
13-14	0.571429	Pon
13-14	0.916667	Pon
13-14	0.545455	Pon
13-14	0.263158	Pon
13-14	0.580645	Pon
13-14	0.777778	Pon
13-14	0.75	Pon
13-14	0.0769231	Pon
13-14	0.105263	Pon
13-14	0.25	Pon
13-14	1	Pon
13-14	1	Pon
13-14	0.176471	Tochan
13-14	0.25	Tochan
13-14	0.2	Tochan
13-14	0.3	Tochan
13-14	0.25	Tochan
13-14	0.222222	Tochan
13-14	0.0769231	Tochan
13-14	0.5	Tochan
13-14	0.375	Tochan
13-14	0	Tochan
13-14	0	Tochan
13-14	0	Tochan
13-14	0.5	Tochan
13-14	0.111111	Tochan
13-14	0.5	Tochan
13-14	0.222222	Tochan
13-14	0.0769231	Tochan
13-14	0.2	Tochan
13-14	0.125	Tochan
13-14	0.25	Tochan
13-14	0	Tochan
13-14	0.0769231	Tochan
13-14	0.125	Tochan
13-14	0.0526316	Tochan
13-14	0.375	Tochan
13-14	0.428571	Tochan
13-14	0	Tochan
13-14	0	Tochan
13-14	0.28	Tochan2
13-14	0.607143	Tochan2
13-14	1	Tochan2
13-14	0.0625	Tochan2
13-14	0	Tochan2
13-14	0.0740741	Tochan2
13-14	0.333333	Tochan2
13-14	0.130435	Tochan2
13-14	0.8	Tochan2
13-14	0.583333	Tochan2
13-14	0.25	Tochan2
13-14	0.4	Tochan2
13-14	0.217391	Tochan2
13-14	0.0416667	Tochan2
13-14	0.181818	Tochan2
13-14	0.185185	Tochan2
13-14	1	Tochan2
13-14	0.555556	Tochan2
13-14	0	Tochan2
13-14	0	Tochan2
15-16	0.25	Beads
15-16	0.25	Beads
15-16	0.916667	Beads
15-16	0.818182	Beads
15-16	0.583333	Beads
15-16	0.631579	Beads
15-16	0.473684	Beads
15-16	0.428571	Beads
15-16	0.181818	Beads
15-16	0.166667	Beads
15-16	0.826087	Beads
15-16	0.842105	Beads
15-16	0.8	Beads
15-16	0.75	Beads
15-16	0.846154	Beads
15-16	0.166667	Beads
15-16	0.428571	Beads
15-16	0.307692	Beads
15-16	0.181818	Beads
15-16	1	Beads
15-16	1	Beads
15-16	0.24	Beads
15-16	0.37931	Beads
15-16	0.162162	Beads
15-16	0.4	Beads
15-16	0.954545	Beads
15-16	0.933333	Beads
15-16	0.142857	Bibi
15-16	0.0714286	Bibi
15-16	0.5	Bibi
15-16	0.555556	Bibi
15-16	0.214286	Bibi
15-16	0.666667	Bibi
15-16	0.777778	Bibi
15-16	0.238095	Bibi
15-16	1	Bibi
15-16	0.666667	Bibi
15-16	0.857143	Bibi
15-16	1	Bibi
15-16	0.111111	Chuck
15-16	0.166667	Chuck
15-16	0.181818	Chuck
15-16	0	Chuck
15-16	0	Chuck
15-16	0.0625	Chuck
15-16	0.125	Chuck
15-16	0.125	Chuck
15-16	0.117647	Chuck
15-16	0	Chuck
15-16	0.0526316	Chuck
15-16	0.142857	Chuck
15-16	0	Chuck
15-16	0.3	Chuck
15-16	0.2	Chuck
15-16	0	Chuck
15-16	0.142857	Chuck
15-16	0	Chuck
15-16	0	Chuck
15-16	0	Chuck
15-16	0	Chuck
15-16	0.5	Chuck
15-16	0	Chuck
15-16	0.25	Chuck
15-16	0.25	Chuck
15-16	0	Chuck
15-16	1	Chuck
15-16	0	Chuck
15-16	0.6	Chuck
15-16	0	Chuck
15-16	0.8	Chuck
15-16	0.2	Chuck
15-16	0.235294	Chuck
15-16	0	Chuck
15-16	0.0714286	Chuck
15-16	0.185185	Chuck
15-16	0.666667	Chuck
15-16	0.181818	Chuck
15-16	0.708333	Chuck
15-16	0.611111	Chuck
15-16	0	Chuck
15-16	0.285714	Chuck
15-16	0.285714	Chuck
15-16	1	Chuck
15-16	0.6	Chuck
15-16	0.875	Chuck
15-16	0.444444	Chuck
15-16	0.125	Chuck
15-16	0.117647	Chuck
15-16	0.235294	Chuck
15-16	0.111111	Cubby
15-16	0.266667	Cubby
15-16	1	Cubby
15-16	0.828571	Cubby
15-16	0.857143	Kabu
15-16	0.615385	Kabu
15-16	0	Kabu
15-16	0	Kabu
15-16	0.25	Mogol
15-16	0.2	Mogol
15-16	0.166667	Mogol
15-16	0	Mogol
15-16	0	Mogol
15-16	0.666667	Mogol
15-16	0.8	Mogol
15-16	0.6	Oji
15-16	1	Oji
15-16	0.8	Oji
15-16	0.875	Oji
15-16	1	Oji
15-16	0.777778	Oji
15-16	0.714286	Oji
15-16	0.666667	Oji
15-16	0.666667	Oji
15-16	0.8	Oji
15-16	0.818182	Oji
15-16	0.5	Oji
15-16	1	Oji
15-16	0.142857	Oji
15-16	0.538462	Oji
15-16	0.545455	Oji
15-16	1	Oji
15-16	0.933333	Oji
15-16	1	Oji
15-16	0.555556	Oji
15-16	0.611111	Oji
15-16	0.5	Oji
15-16	0.666667	Oji
15-16	0.933333	Oji
15-16	1	Oji
15-16	0.736842	Oji
15-16	1	Oji
15-16	0.25	Oji
15-16	0.25	Oji
15-16	0.25	Oji
15-16	0	Oji
15-16	0	Oji
15-16	1	Oji
15-16	1	Oji
15-16	0.5	Oji
15-16	1	Oji
15-16	1	Oji
15-16	0.75	Oji
15-16	1	Oji
15-16	0.285714	Oji
15-16	0.454545	Oji
15-16	0.388889	Oji
15-16	0.615385	Oji
15-16	1	Oji
15-16	0.5	Oji
15-16	0.666667	Oji
15-16	1	Oji
15-16	1	Oji
15-16	0.95	Oji
15-16	1	Oji
15-16	1	Oji
15-16	0.75	Oji
15-16	0.9	Oji
15-16	0.62963	Oji
15-16	0.595238	Oji
15-16	0.0588235	Oji
15-16	0.5	Oji
15-16	0.0625	Oji
15-16	0.666667	Oji
15-16	0	Oji
15-16	0	Oji
15-16	0.571429	Oji
15-16	1	Oji
15-16	0.5	Oji
15-16	0.125	Oji
15-16	0.75	Oji
15-16	0.833333	Pon
15-16	0.210526	Pon
15-16	0.307692	Pon
15-16	0.214286	Pon
15-16	0.75	Pon
15-16	0.529412	Pon
15-16	1	Pon
15-16	0.769231	Pon
15-16	0.413793	Pon
15-16	0.428571	Pon
15-16	0.25	Pon
15-16	0.307692	Pon
15-16	0.142857	Pon
15-16	0.666667	Pon
15-16	0.25	Pon
15-16	0.222222	Pon
15-16	1	Pon
15-16	0.285714	Tochan
15-16	0.5	Tochan
15-16	0.2	Tochan
15-16	0.5	Tochan
15-16	0.166667	Tochan
15-16	0	Tochan
15-16	0.111111	Tochan
15-16	0.166667	Tochan
15-16	0	Tochan
15-16	0	Tochan
15-16	0	Tochan
15-16	0	Tochan
15-16	0.666667	Tochan
15-16	0	Tochan
15-16	0	Tochan
15-16	0.125	Tochan
15-16	0.0833333	Tochan
15-16	0.125	Tochan
15-16	0.333333	Tochan
15-16	0.4	Tochan
15-16	0.5	Tochan2
15-16	0.8	Tochan2
15-16	1	Tochan2
15-16	0.384615	Tochan2
15-16	0.230769	Tochan2
15-16	0.0769231	Tochan2
15-16	0.0454545	Tochan2
15-16	0	Tochan2
15-16	0	Tochan2
15-16	0	Tochan2
15-16	0.26087	Tochan2
15-16	0.666667	Tochan2
15-16	0.142857	Tochan2
15-16	0.173913	Tochan2
15-16	0.409091	Tochan2
15-16	0.75	Tochan2
15-16	0	Tochan2
17-18	0	Chuck
17-18	0.0625	Chuck
17-18	0	Chuck
17-18	0	Chuck
17-18	0	Chuck
17-18	0	Chuck
17-18	0	Chuck
17-18	0.5	Chuck
17-18	0	Chuck
17-18	0.714286	Chuck
17-18	0.2	Oji
17-18	0.5	Oji
17-18	0.166667	Oji
17-18	0.266667	Oji
17-18	1	Oji
17-18	1	Oji
17-18	0.3	Oji
17-18	0.846154	Oji
17-18	0.352941	Oji
17-18	0.214286	Oji
17-18	0	Oji
17-18	0.631579	Oji
17-18	0.888889	Oji
17-18	0.4375	Oji
17-18	0.8	Oji
17-18	0.909091	Oji

## Sheet: Fig. 6
Fig. 6d mean						Fig. 6d jitter							Fig. 6e						Fig. 6f
Condition	Lesion	Behavior	Mean occurance rate	SEM		Subject	sex	condition	Lesion	Behavior	Occurance rate		Subject	Sex	Group	Lesion	Carrying ratio		Subject	Sex	Group	Lesion	Retrieval latency	First rejection	Carrying rate	Rejection rate
MPOA	pre	Anogenital.licking	0.00416667	0.00247207		Eugenie	female	cMPOA	Pre	Anogenital licking	0.0025		Eugenie	female	cMPOA	Pre	0.34375		Eugenie	female	cMPOA	Pre	23.957	16.8	0.95708	0.0731579
MPOA	post	Anogenital.licking	0.00416667	0.00416667		Henry	male	cMPOA	Pre	Anogenital licking	0.015		Henry	male	cMPOA	Pre	0.113636		Henry	male	cMPOA	Pre	56.627	19.1	0.928026	0.02
septum	pre	Anogenital.licking	0.0025	0.00111803		James	female	cMPOA	Pre	Anogenital licking	0		James	female	cMPOA	Pre	0.163462		James	female	cMPOA	Pre	39.09	18.9	0.935141	0.0578947
septum	post	Anogenital.licking	0.00416667	0.00327024		PakChee	male	cMPOA	Pre	Anogenital licking	0		PakChee	male	cMPOA	Pre	0.254902		PakChee	male	cMPOA	Pre	47.588	18.2	0.923109	0.0621053
MPOA	pre	AR	0.0025	0.00204124		Richard	male	cMPOA	Pre	Anogenital licking	0		Richard	male	cMPOA	Pre	0.0769231		Richard	male	cMPOA	Pre	23.474	19.1	0.962817	0.01
MPOA	post	AR	0.00166667	0.00105409		Sage	female	cMPOA	Pre	Anogenital licking	0.0075		Sage	female	cMPOA	Pre	0.0882353		Sage	female	cMPOA	Pre	39.28	13.4	0.813308	0.256639
septum	pre	AR	0	0		Eugenie	female	cMPOA	Post	Anogenital licking	0		Eugenie	female	cMPOA	Post	0		Eugenie	female	cMPOA	Post	40.846	9.4	0.660288	0.32
septum	post	AR	0.000833333	0.000833333		Henry	male	cMPOA	Post	Anogenital licking	0		Henry	male	cMPOA	Post	0		Henry	male	cMPOA	Post	33.566	3	0.197329	0.683333
MPOA	pre	Body.contact2	0.1625	0.0168572		James	female	cMPOA	Post	Anogenital licking	0		James	female	cMPOA	Post	0		James	female	cMPOA	Post	56.296	5.2	0.464512	0.531667
MPOA	post	Body.contact2	0.193472	0.0570706		PakChee	male	cMPOA	Post	Anogenital licking	0		PakChee	male	cMPOA	Post	0		PakChee	male	cMPOA	Post	90.968	1.6	0.077757	0.766667
septum	pre	Body.contact2	0.102917	0.0178934		Richard	male	cMPOA	Post	Anogenital licking	0		Richard	male	cMPOA	Post	0		Richard	male	cMPOA	Post	168.394	8	0.236366	0.407143
septum	post	Body.contact2	0.143333	0.0285968		Sage	female	cMPOA	Post	Anogenital licking	0.025		Sage	female	cMPOA	Post	0		Sage	female	cMPOA	Post	183.468	5	0.0616289	0.916667
MPOA	pre	Carryingrate	0.1975	0.038923		Ataro	male	Posterior septum	Pre	Anogenital licking	0.0025		Ataro	male	septum	Pre	0.17		Ataro	male	Posterior septum	Pre	34.397	19.1	0.946364	0.005
MPOA	post	Carryingrate	0.0111111	0.00381679		Cosmos	female	Posterior septum	Pre	Anogenital licking	0		Cosmos	female	septum	Pre	0.0444444		Cosmos	female	Posterior septum	Pre	32.73	18.5	0.925156	0.02
septum	pre	Carryingrate	0.24375	0.0678962		Nasu	male	Posterior septum	Pre	Anogenital licking	0.0075		Nasu	male	septum	Pre	0.285714		Nasu	male	Posterior septum	Pre	120.676	17.1	0.800971	0.0825146
septum	post	Carryingrate	0.24	0.0545894		Piman	male	Posterior septum	Pre	Anogenital licking	0		Piman	male	septum	Pre	0.163265		Piman	male	Posterior septum	Pre	53.28	16.7	0.926666	0.03
MPOA	pre	Drinking	0.0075	0.00144338		Setaro	male	Posterior septum	Pre	Anogenital licking	0.0025		Setaro	male	septum	Pre	0.09		Setaro	male	Posterior septum	Pre	34.892	17.8	0.946397	0.035
MPOA	post	Drinking	0.00569444	0.00240001		Shiitake	male	Posterior septum	Pre	Anogenital licking	0.0025		Shiitake	male	septum	Pre	0.0888889		Shiitake	male	Posterior septum	Pre	22.963	13.8	0.958516	0.207368
septum	pre	Drinking	0.00208333	0.00119315		Ataro	male	Posterior septum	Post	Anogenital licking	0.02		Ataro	male	septum	Post	0.181818		Ataro	male	Posterior septum	Post	42.462	20	0.938817	0
septum	post	Drinking	0.0025	0.00170783		Cosmos	female	Posterior septum	Post	Anogenital licking	0.005		Cosmos	female	septum	Post	0		Cosmos	female	Posterior septum	Post	53.756	10.75	0.339559	0.111765
MPOA	pre	Eating	0.0354167	0.0123392		Nasu	male	Posterior septum	Post	Anogenital licking	0		Nasu	male	septum	Post	0.236842		Nasu	male	Posterior septum	Post	16.478	6	0.595496	0.296667
MPOA	post	Eating	0.05125	0.0286419		Piman	male	Posterior septum	Post	Anogenital licking	0		Piman	male	septum	Post	0.0789474		Piman	male	Posterior septum	Post	116.458	16.75	0.818906	0.0652941
septum	pre	Eating	0.0216667	0.00631357		Setaro	male	Posterior septum	Post	Anogenital licking	0		Setaro	male	septum	Post	0.113636		Setaro	male	Posterior septum	Post	31.918	18.75	0.911058	0.025
septum	post	Eating	0.0358333	0.0107561		Shiitake	male	Posterior septum	Post	Anogenital licking	0		Shiitake	male	septum	Post	0.0833333		Shiitake	male	Posterior septum	Post	11.494	3	0.342556	0.477143
MPOA	pre	Grooming.received2	0.00708333	0.00236438		Eugenie	female	cMPOA	Pre	Being groomed	0
MPOA	post	Grooming.received2	0.02375	0.00457322		Henry	male	cMPOA	Pre	Being groomed	0.015
septum	pre	Grooming.received2	0.00333333	0.00105409		James	female	cMPOA	Pre	Being groomed	0.0025
septum	post	Grooming.received2	0.01	0.00408248		PakChee	male	cMPOA	Pre	Being groomed	0.0075
MPOA	pre	Grooming2	0.0166667	0.00351584		Richard	male	cMPOA	Pre	Being groomed	0.005
MPOA	post	Grooming2	0.0331944	0.0103915		Sage	female	cMPOA	Pre	Being groomed	0.0125
septum	pre	Grooming2	0.00541667	0.00218104		Eugenie	female	cMPOA	Post	Being groomed	0.03
septum	post	Grooming2	0.055	0.0177012		Henry	male	cMPOA	Post	Being groomed	0.03
MPOA	pre	Locomotion	0.20125	0.019416		James	female	cMPOA	Post	Being groomed	0.0291667
MPOA	post	Locomotion	0.215556	0.0202241		PakChee	male	cMPOA	Post	Being groomed	0.005
septum	pre	Locomotion	0.228333	0.0209828		Richard	male	cMPOA	Post	Being groomed	0.0333333
septum	post	Locomotion	0.1625	0.0157982		Sage	female	cMPOA	Post	Being groomed	0.015
MPOA	pre	Marking	0.00625	0.00230489		Ataro	male	Posterior septum	Pre	Being groomed	0.0025
MPOA	post	Marking	0.005	0.00223607		Cosmos	female	Posterior septum	Pre	Being groomed	0.0025
septum	pre	Marking	0.00166667	0.000527046		Nasu	male	Posterior septum	Pre	Being groomed	0.0025
septum	post	Marking	0	0		Piman	male	Posterior septum	Pre	Being groomed	0
MPOA	pre	Object.play	0.000416667	0.000416667		Setaro	male	Posterior septum	Pre	Being groomed	0.0075
MPOA	post	Object.play	0.00138889	0.00138889		Shiitake	male	Posterior septum	Pre	Being groomed	0.005
septum	pre	Object.play	0	0		Ataro	male	Posterior septum	Post	Being groomed	0.005
septum	post	Object.play	0	0		Cosmos	female	Posterior septum	Post	Being groomed	0.025
MPOA	pre	Rejection	0.0395833	0.00859788		Nasu	male	Posterior septum	Post	Being groomed	0.02
MPOA	post	Rejection	0.00458333	0.00227456		Piman	male	Posterior septum	Post	Being groomed	0
septum	pre	Rejection	0.0225	0.0083666		Setaro	male	Posterior septum	Post	Being groomed	0.005
septum	post	Rejection	0.0433333	0.0110805		Shiitake	male	Posterior septum	Post	Being groomed	0.005
MPOA	pre	Self.grooming	0.00166667	0.000833333		Eugenie	female	cMPOA	Pre	Body contact	0.165
MPOA	post	Self.grooming	0.00833333	0.00557773		Henry	male	cMPOA	Pre	Body contact	0.1925
septum	pre	Self.grooming	0.00208333	0.00135657		James	female	cMPOA	Pre	Body contact	0.1
septum	post	Self.grooming	0.000833333	0.000833333		PakChee	male	cMPOA	Pre	Body contact	0.2125
MPOA	pre	Self.scratch	0.0308333	0.00485913		Richard	male	cMPOA	Pre	Body contact	0.13
MPOA	post	Self.scratch	0.123889	0.0286257		Sage	female	cMPOA	Pre	Body contact	0.175
septum	pre	Self.scratch	0.0270833	0.00731484		Eugenie	female	cMPOA	Post	Body contact	0.115
septum	post	Self.scratch	0.0416667	0.00843274		Henry	male	cMPOA	Post	Body contact	0.47
MPOA	pre	Sleep	0.000833333	0.000833333		James	female	cMPOA	Post	Body contact	0.1375
MPOA	post	Sleep	0.0025	0.0025		PakChee	male	cMPOA	Post	Body contact	0.09
septum	pre	Sleep	0	0		Richard	male	cMPOA	Post	Body contact	0.158333
septum	post	Sleep	0	0		Sage	female	cMPOA	Post	Body contact	0.19
MPOA	pre	Social.play2	0.124167	0.0164021		Ataro	male	Posterior septum	Pre	Body contact	0.125
MPOA	post	Social.play2	0.0604167	0.0175644		Cosmos	female	Posterior septum	Pre	Body contact	0.025
septum	pre	Social.play2	0.0758333	0.0283994		Nasu	male	Posterior septum	Pre	Body contact	0.13
septum	post	Social.play2	0.0266667	0.0138844		Piman	male	Posterior septum	Pre	Body contact	0.085
MPOA	pre	SR	0.0125	0.00341565		Setaro	male	Posterior septum	Pre	Body contact	0.105
MPOA	post	SR	0.00694444	0.00233399		Shiitake	male	Posterior septum	Pre	Body contact	0.1475
septum	pre	SR	0.00541667	0.00218104		Ataro	male	Posterior septum	Post	Body contact	0.08
septum	post	SR	0.03	0.00730297		Cosmos	female	Posterior septum	Post	Body contact	0.07
MPOA	pre	Stereotypic.behav	0.00375	0.00230489		Nasu	male	Posterior septum	Post	Body contact	0.22
MPOA	post	Stereotypic.behav	0.00208333	0.00208333		Piman	male	Posterior septum	Post	Body contact	0.2
septum	pre	Stereotypic.behav	0	0		Setaro	male	Posterior septum	Post	Body contact	0.09
septum	post	Stereotypic.behav	0.000833333	0.000833333		Shiitake	male	Posterior septum	Post	Body contact	0.2
MPOA	pre	Vocalization2	0.0191667	0.014729		Eugenie	female	cMPOA	Pre	Carrying	0.245
MPOA	post	Vocalization2	0.0547222	0.0309582		Henry	male	cMPOA	Pre	Carrying	0.135
septum	pre	Vocalization2	0.00458333	0.00175792		James	female	cMPOA	Pre	Carrying	0.2925
septum	post	Vocalization2	0.00166667	0.00166667		PakChee	male	cMPOA	Pre	Carrying	0.3075
MPOA	pre	Yawn	0.00208333	0.00100347		Richard	male	cMPOA	Pre	Carrying	0.11
MPOA	post	Yawn	0.00583333	0.00490181		Sage	female	cMPOA	Pre	Carrying	0.095
septum	pre	Yawn	0.000833333	0.000527046		Eugenie	female	cMPOA	Post	Carrying	0.025
septum	post	Yawn	0	0		Henry	male	cMPOA	Post	Carrying	0.015
						James	female	cMPOA	Post	Carrying	0.0166667
						PakChee	male	cMPOA	Post	Carrying	0.005
						Richard	male	cMPOA	Post	Carrying	0
						Sage	female	cMPOA	Post	Carrying	0.005
						Ataro	male	Posterior septum	Pre	Carrying	0.14
						Cosmos	female	Posterior septum	Pre	Carrying	0
						Nasu	male	Posterior septum	Pre	Carrying	0.495
						Piman	male	Posterior septum	Pre	Carrying	0.31
						Setaro	male	Posterior septum	Pre	Carrying	0.25
						Shiitake	male	Posterior septum	Pre	Carrying	0.2675
						Ataro	male	Posterior septum	Post	Carrying	0.405
						Cosmos	female	Posterior septum	Post	Carrying	0
						Nasu	male	Posterior septum	Post	Carrying	0.305
						Piman	male	Posterior septum	Post	Carrying	0.23
						Setaro	male	Posterior septum	Post	Carrying	0.255
						Shiitake	male	Posterior septum	Post	Carrying	0.245
						Eugenie	female	cMPOA	Pre	Drinking	0.0075
						Henry	male	cMPOA	Pre	Drinking	0.005
						James	female	cMPOA	Pre	Drinking	0.01
						PakChee	male	cMPOA	Pre	Drinking	0.0075
						Richard	male	cMPOA	Pre	Drinking	0.0025
						Sage	female	cMPOA	Pre	Drinking	0.0125
						Eugenie	female	cMPOA	Post	Drinking	0.01
						Henry	male	cMPOA	Post	Drinking	0
						James	female	cMPOA	Post	Drinking	0.00416667
						PakChee	male	cMPOA	Post	Drinking	0.005
						Richard	male	cMPOA	Post	Drinking	0
						Sage	female	cMPOA	Post	Drinking	0.015
						Ataro	male	Posterior septum	Pre	Drinking	0
						Cosmos	female	Posterior septum	Pre	Drinking	0.0075
						Nasu	male	Posterior septum	Pre	Drinking	0
						Piman	male	Posterior septum	Pre	Drinking	0.0025
						Setaro	male	Posterior septum	Pre	Drinking	0.0025
						Shiitake	male	Posterior septum	Pre	Drinking	0
						Ataro	male	Posterior septum	Post	Drinking	0.005
						Cosmos	female	Posterior septum	Post	Drinking	0
						Nasu	male	Posterior septum	Post	Drinking	0
						Piman	male	Posterior septum	Post	Drinking	0
						Setaro	male	Posterior septum	Post	Drinking	0.01
						Shiitake	male	Posterior septum	Post	Drinking	0
						Eugenie	female	cMPOA	Pre	Eating	0.085
						Henry	male	cMPOA	Pre	Eating	0.0075
						James	female	cMPOA	Pre	Eating	0.0275
						PakChee	male	cMPOA	Pre	Eating	0.045
						Richard	male	cMPOA	Pre	Eating	0.045
						Sage	female	cMPOA	Pre	Eating	0.0025
						Eugenie	female	cMPOA	Post	Eating	0.19
						Henry	male	cMPOA	Post	Eating	0.015
						James	female	cMPOA	Post	Eating	0.0291667
						PakChee	male	cMPOA	Post	Eating	0.01
						Richard	male	cMPOA	Post	Eating	0.00833333
						Sage	female	cMPOA	Post	Eating	0.055
						Ataro	male	Posterior septum	Pre	Eating	0.03
						Cosmos	female	Posterior septum	Pre	Eating	0.04
						Nasu	male	Posterior septum	Pre	Eating	0.0325
						Piman	male	Posterior septum	Pre	Eating	0.02
						Setaro	male	Posterior septum	Pre	Eating	0
						Shiitake	male	Posterior septum	Pre	Eating	0.0075
						Ataro	male	Posterior septum	Post	Eating	0.065
						Cosmos	female	Posterior septum	Post	Eating	0
						Nasu	male	Posterior septum	Post	Eating	0.015
						Piman	male	Posterior septum	Post	Eating	0.025
						Setaro	male	Posterior septum	Post	Eating	0.05
						Shiitake	male	Posterior septum	Post	Eating	0.06
						Eugenie	female	cMPOA	Pre	Failed retrieval	0
						Henry	male	cMPOA	Pre	Failed retrieval	0.0125
						James	female	cMPOA	Pre	Failed retrieval	0
						PakChee	male	cMPOA	Pre	Failed retrieval	0
						Richard	male	cMPOA	Pre	Failed retrieval	0
						Sage	female	cMPOA	Pre	Failed retrieval	0.0025
						Eugenie	female	cMPOA	Post	Failed retrieval	0.005
						Henry	male	cMPOA	Post	Failed retrieval	0.005
						James	female	cMPOA	Post	Failed retrieval	0
						PakChee	male	cMPOA	Post	Failed retrieval	0
						Richard	male	cMPOA	Post	Failed retrieval	0
						Sage	female	cMPOA	Post	Failed retrieval	0
						Ataro	male	Posterior septum	Pre	Failed retrieval	0
						Cosmos	female	Posterior septum	Pre	Failed retrieval	0
						Nasu	male	Posterior septum	Pre	Failed retrieval	0
						Piman	male	Posterior septum	Pre	Failed retrieval	0
						Setaro	male	Posterior septum	Pre	Failed retrieval	0
						Shiitake	male	Posterior septum	Pre	Failed retrieval	0
						Ataro	male	Posterior septum	Post	Failed retrieval	0
						Cosmos	female	Posterior septum	Post	Failed retrieval	0.005
						Nasu	male	Posterior septum	Post	Failed retrieval	0
						Piman	male	Posterior septum	Post	Failed retrieval	0
						Setaro	male	Posterior septum	Post	Failed retrieval	0
						Shiitake	male	Posterior septum	Post	Failed retrieval	0
						Eugenie	female	cMPOA	Pre	Grooming others	0.005
						Henry	male	cMPOA	Pre	Grooming others	0.02
						James	female	cMPOA	Pre	Grooming others	0.0125
						PakChee	male	cMPOA	Pre	Grooming others	0.02
						Richard	male	cMPOA	Pre	Grooming others	0.03
						Sage	female	cMPOA	Pre	Grooming others	0.0125
						Eugenie	female	cMPOA	Post	Grooming others	0.025
						Henry	male	cMPOA	Post	Grooming others	0.025
						James	female	cMPOA	Post	Grooming others	0.0625
						PakChee	male	cMPOA	Post	Grooming others	0.005
						Richard	male	cMPOA	Post	Grooming others	0.0666667
						Sage	female	cMPOA	Post	Grooming others	0.015
						Ataro	male	Posterior septum	Pre	Grooming others	0.01
						Cosmos	female	Posterior septum	Pre	Grooming others	0.0025
						Nasu	male	Posterior septum	Pre	Grooming others	0.0125
						Piman	male	Posterior septum	Pre	Grooming others	0.0075
						Setaro	male	Posterior septum	Pre	Grooming others	0
						Shiitake	male	Posterior septum	Pre	Grooming others	0
						Ataro	male	Posterior septum	Post	Grooming others	0.015
						Cosmos	female	Posterior septum	Post	Grooming others	0.13
						Nasu	male	Posterior septum	Post	Grooming others	0.03
						Piman	male	Posterior septum	Post	Grooming others	0.08
						Setaro	male	Posterior septum	Post	Grooming others	0.05
						Shiitake	male	Posterior septum	Post	Grooming others	0.025
						Eugenie	female	cMPOA	Pre	Locomotion	0.2325
						Henry	male	cMPOA	Pre	Locomotion	0.225
						James	female	cMPOA	Pre	Locomotion	0.19
						PakChee	male	cMPOA	Pre	Locomotion	0.135
						Richard	male	cMPOA	Pre	Locomotion	0.2625
						Sage	female	cMPOA	Pre	Locomotion	0.1625
						Eugenie	female	cMPOA	Post	Locomotion	0.26
						Henry	male	cMPOA	Post	Locomotion	0.18
						James	female	cMPOA	Post	Locomotion	0.191667
						PakChee	male	cMPOA	Post	Locomotion	0.165
						Richard	male	cMPOA	Post	Locomotion	0.291667
						Sage	female	cMPOA	Post	Locomotion	0.205
						Ataro	male	Posterior septum	Pre	Locomotion	0.315
						Cosmos	female	Posterior septum	Pre	Locomotion	0.2225
						Nasu	male	Posterior septum	Pre	Locomotion	0.1975
						Piman	male	Posterior septum	Pre	Locomotion	0.2175
						Setaro	male	Posterior septum	Pre	Locomotion	0.2525
						Shiitake	male	Posterior septum	Pre	Locomotion	0.165
						Ataro	male	Posterior septum	Post	Locomotion	0.22
						Cosmos	female	Posterior septum	Post	Locomotion	0.17
						Nasu	male	Posterior septum	Post	Locomotion	0.12
						Piman	male	Posterior septum	Post	Locomotion	0.185
						Setaro	male	Posterior septum	Post	Locomotion	0.16
						Shiitake	male	Posterior septum	Post	Locomotion	0.12
						Eugenie	female	cMPOA	Pre	Marking	0.01
						Henry	male	cMPOA	Pre	Marking	0.0025
						James	female	cMPOA	Pre	Marking	0
						PakChee	male	cMPOA	Pre	Marking	0.0075
						Richard	male	cMPOA	Pre	Marking	0.0025
						Sage	female	cMPOA	Pre	Marking	0.015
						Eugenie	female	cMPOA	Post	Marking	0.005
						Henry	male	cMPOA	Post	Marking	0.005
						James	female	cMPOA	Post	Marking	0
						PakChee	male	cMPOA	Post	Marking	0.015
						Richard	male	cMPOA	Post	Marking	0
						Sage	female	cMPOA	Post	Marking	0.005
						Ataro	male	Posterior septum	Pre	Marking	0.0025
						Cosmos	female	Posterior septum	Pre	Marking	0
						Nasu	male	Posterior septum	Pre	Marking	0
						Piman	male	Posterior septum	Pre	Marking	0.0025
						Setaro	male	Posterior septum	Pre	Marking	0.0025
						Shiitake	male	Posterior septum	Pre	Marking	0.0025
						Ataro	male	Posterior septum	Post	Marking	0
						Cosmos	female	Posterior septum	Post	Marking	0
						Nasu	male	Posterior septum	Post	Marking	0
						Piman	male	Posterior septum	Post	Marking	0
						Setaro	male	Posterior septum	Post	Marking	0
						Shiitake	male	Posterior septum	Post	Marking	0
						Eugenie	female	cMPOA	Pre	Object play	0.0025
						Henry	male	cMPOA	Pre	Object play	0
						James	female	cMPOA	Pre	Object play	0
						PakChee	male	cMPOA	Pre	Object play	0
						Richard	male	cMPOA	Pre	Object play	0
						Sage	female	cMPOA	Pre	Object play	0
						Eugenie	female	cMPOA	Post	Object play	0
						Henry	male	cMPOA	Post	Object play	0
						James	female	cMPOA	Post	Object play	0
						PakChee	male	cMPOA	Post	Object play	0
						Richard	male	cMPOA	Post	Object play	0.00833333
						Sage	female	cMPOA	Post	Object play	0
						Ataro	male	Posterior septum	Pre	Object play	0
						Cosmos	female	Posterior septum	Pre	Object play	0
						Nasu	male	Posterior septum	Pre	Object play	0
						Piman	male	Posterior septum	Pre	Object play	0
						Setaro	male	Posterior septum	Pre	Object play	0
						Shiitake	male	Posterior septum	Pre	Object play	0
						Ataro	male	Posterior septum	Post	Object play	0
						Cosmos	female	Posterior septum	Post	Object play	0
						Nasu	male	Posterior septum	Post	Object play	0
						Piman	male	Posterior septum	Post	Object play	0
						Setaro	male	Posterior septum	Post	Object play	0
						Shiitake	male	Posterior septum	Post	Object play	0
						Eugenie	female	cMPOA	Pre	Rejection	0.0625
						Henry	male	cMPOA	Pre	Rejection	0.07
						James	female	cMPOA	Pre	Rejection	0.0225
						PakChee	male	cMPOA	Pre	Rejection	0.03
						Richard	male	cMPOA	Pre	Rejection	0.0225
						Sage	female	cMPOA	Pre	Rejection	0.03
						Eugenie	female	cMPOA	Post	Rejection	0.005
						Henry	male	cMPOA	Post	Rejection	0.01
						James	female	cMPOA	Post	Rejection	0.0125
						PakChee	male	cMPOA	Post	Rejection	0
						Richard	male	cMPOA	Post	Rejection	0
						Sage	female	cMPOA	Post	Rejection	0
						Ataro	male	Posterior septum	Pre	Rejection	0.015
						Cosmos	female	Posterior septum	Pre	Rejection	0
						Nasu	male	Posterior septum	Pre	Rejection	0.0125
						Piman	male	Posterior septum	Pre	Rejection	0.06
						Setaro	male	Posterior septum	Pre	Rejection	0.0275
						Shiitake	male	Posterior septum	Pre	Rejection	0.02
						Ataro	male	Posterior septum	Post	Rejection	0.075
						Cosmos	female	Posterior septum	Post	Rejection	0
						Nasu	male	Posterior septum	Post	Rejection	0.04
						Piman	male	Posterior septum	Post	Rejection	0.04
						Setaro	male	Posterior septum	Post	Rejection	0.07
						Shiitake	male	Posterior septum	Post	Rejection	0.035
						Eugenie	female	cMPOA	Pre	Retrieval	0.0175
						Henry	male	cMPOA	Pre	Retrieval	0.025
						James	female	cMPOA	Pre	Retrieval	0.005
						PakChee	male	cMPOA	Pre	Retrieval	0.015
						Richard	male	cMPOA	Pre	Retrieval	0.0025
						Sage	female	cMPOA	Pre	Retrieval	0.01
						Eugenie	female	cMPOA	Post	Retrieval	0.005
						Henry	male	cMPOA	Post	Retrieval	0.01
						James	female	cMPOA	Post	Retrieval	0.0166667
						PakChee	male	cMPOA	Post	Retrieval	0.005
						Richard	male	cMPOA	Post	Retrieval	0
						Sage	female	cMPOA	Post	Retrieval	0.005
						Ataro	male	Posterior septum	Pre	Retrieval	0.005
						Cosmos	female	Posterior septum	Pre	Retrieval	0
						Nasu	male	Posterior septum	Pre	Retrieval	0.015
						Piman	male	Posterior septum	Pre	Retrieval	0.0025
						Setaro	male	Posterior septum	Pre	Retrieval	0.0025
						Shiitake	male	Posterior septum	Pre	Retrieval	0.0075
						Ataro	male	Posterior septum	Post	Retrieval	0.055
						Cosmos	female	Posterior septum	Post	Retrieval	0
						Nasu	male	Posterior septum	Post	Retrieval	0.03
						Piman	male	Posterior septum	Post	Retrieval	0.035
						Setaro	male	Posterior septum	Post	Retrieval	0.035
						Shiitake	male	Posterior septum	Post	Retrieval	0.025
						Eugenie	female	cMPOA	Pre	Self grooming	0.0025
						Henry	male	cMPOA	Pre	Self grooming	0
						James	female	cMPOA	Pre	Self grooming	0.005
						PakChee	male	cMPOA	Pre	Self grooming	0.0025
						Richard	male	cMPOA	Pre	Self grooming	0
						Sage	female	cMPOA	Pre	Self grooming	0
						Eugenie	female	cMPOA	Post	Self grooming	0.035
						Henry	male	cMPOA	Post	Self grooming	0.005
						James	female	cMPOA	Post	Self grooming	0
						PakChee	male	cMPOA	Post	Self grooming	0
						Richard	male	cMPOA	Post	Self grooming	0
						Sage	female	cMPOA	Post	Self grooming	0.01
						Ataro	male	Posterior septum	Pre	Self grooming	0.005
						Cosmos	female	Posterior septum	Pre	Self grooming	0
						Nasu	male	Posterior septum	Pre	Self grooming	0.0075
						Piman	male	Posterior septum	Pre	Self grooming	0
						Setaro	male	Posterior septum	Pre	Self grooming	0
						Shiitake	male	Posterior septum	Pre	Self grooming	0
						Ataro	male	Posterior septum	Post	Self grooming	0
						Cosmos	female	Posterior septum	Post	Self grooming	0
						Nasu	male	Posterior septum	Post	Self grooming	0.005
						Piman	male	Posterior septum	Post	Self grooming	0
						Setaro	male	Posterior septum	Post	Self grooming	0
						Shiitake	male	Posterior septum	Post	Self grooming	0
						Eugenie	female	cMPOA	Pre	Self scratch	0.0425
						Henry	male	cMPOA	Pre	Self scratch	0.045
						James	female	cMPOA	Pre	Self scratch	0.035
						PakChee	male	cMPOA	Pre	Self scratch	0.015
						Richard	male	cMPOA	Pre	Self scratch	0.0225
						Sage	female	cMPOA	Pre	Self scratch	0.025
						Eugenie	female	cMPOA	Post	Self scratch	0.08
						Henry	male	cMPOA	Post	Self scratch	0.26
						James	female	cMPOA	Post	Self scratch	0.0708333
						PakChee	male	cMPOA	Post	Self scratch	0.09
						Richard	male	cMPOA	Post	Self scratch	0.1125
						Sage	female	cMPOA	Post	Self scratch	0.13
						Ataro	male	Posterior septum	Pre	Self scratch	0.0375
						Cosmos	female	Posterior septum	Pre	Self scratch	0.0025
						Nasu	male	Posterior septum	Pre	Self scratch	0.0175
						Piman	male	Posterior septum	Pre	Self scratch	0.035
						Setaro	male	Posterior septum	Pre	Self scratch	0.0525
						Shiitake	male	Posterior septum	Pre	Self scratch	0.0175
						Ataro	male	Posterior septum	Post	Self scratch	0.055
						Cosmos	female	Posterior septum	Post	Self scratch	0.06
						Nasu	male	Posterior septum	Post	Self scratch	0.02
						Piman	male	Posterior septum	Post	Self scratch	0.065
						Setaro	male	Posterior septum	Post	Self scratch	0.03
						Shiitake	male	Posterior septum	Post	Self scratch	0.02
						Eugenie	female	cMPOA	Pre	Sleep	0
						Henry	male	cMPOA	Pre	Sleep	0.005
						James	female	cMPOA	Pre	Sleep	0
						PakChee	male	cMPOA	Pre	Sleep	0
						Richard	male	cMPOA	Pre	Sleep	0
						Sage	female	cMPOA	Pre	Sleep	0
						Eugenie	female	cMPOA	Post	Sleep	0
						Henry	male	cMPOA	Post	Sleep	0.015
						James	female	cMPOA	Post	Sleep	0
						PakChee	male	cMPOA	Post	Sleep	0
						Richard	male	cMPOA	Post	Sleep	0
						Sage	female	cMPOA	Post	Sleep	0
						Ataro	male	Posterior septum	Pre	Sleep	0
						Cosmos	female	Posterior septum	Pre	Sleep	0
						Nasu	male	Posterior septum	Pre	Sleep	0
						Piman	male	Posterior septum	Pre	Sleep	0
						Setaro	male	Posterior septum	Pre	Sleep	0
						Shiitake	male	Posterior septum	Pre	Sleep	0
						Ataro	male	Posterior septum	Post	Sleep	0
						Cosmos	female	Posterior septum	Post	Sleep	0
						Nasu	male	Posterior septum	Post	Sleep	0
						Piman	male	Posterior septum	Post	Sleep	0
						Setaro	male	Posterior septum	Post	Sleep	0
						Shiitake	male	Posterior septum	Post	Sleep	0
						Eugenie	female	cMPOA	Pre	Social play	0.0725
						Henry	male	cMPOA	Pre	Social play	0.1225
						James	female	cMPOA	Pre	Social play	0.1075
						PakChee	male	cMPOA	Pre	Social play	0.1025
						Richard	male	cMPOA	Pre	Social play	0.155
						Sage	female	cMPOA	Pre	Social play	0.185
						Eugenie	female	cMPOA	Post	Social play	0.045
						Henry	male	cMPOA	Post	Social play	0.115
						James	female	cMPOA	Post	Social play	0.025
						PakChee	male	cMPOA	Post	Social play	0.11
						Richard	male	cMPOA	Post	Social play	0.0125
						Sage	female	cMPOA	Post	Social play	0.055
						Ataro	male	Posterior septum	Pre	Social play	0.1375
						Cosmos	female	Posterior septum	Pre	Social play	0.005
						Nasu	male	Posterior septum	Pre	Social play	0.0425
						Piman	male	Posterior septum	Pre	Social play	0.1625
						Setaro	male	Posterior septum	Pre	Social play	0.1075
						Shiitake	male	Posterior septum	Pre	Social play	0
						Ataro	male	Posterior septum	Post	Social play	0.085
						Cosmos	female	Posterior septum	Post	Social play	0
						Nasu	male	Posterior septum	Post	Social play	0
						Piman	male	Posterior septum	Post	Social play	0.04
						Setaro	male	Posterior septum	Post	Social play	0.035
						Shiitake	male	Posterior septum	Post	Social play	0
						Eugenie	female	cMPOA	Pre	Stereotypy	0
						Henry	male	cMPOA	Pre	Stereotypy	0.015
						James	female	cMPOA	Pre	Stereotypy	0.0025
						PakChee	male	cMPOA	Pre	Stereotypy	0
						Richard	male	cMPOA	Pre	Stereotypy	0.0025
						Sage	female	cMPOA	Pre	Stereotypy	0.0025
						Eugenie	female	cMPOA	Post	Stereotypy	0
						Henry	male	cMPOA	Post	Stereotypy	0
						James	female	cMPOA	Post	Stereotypy	0
						PakChee	male	cMPOA	Post	Stereotypy	0
						Richard	male	cMPOA	Post	Stereotypy	0.0125
						Sage	female	cMPOA	Post	Stereotypy	0
						Ataro	male	Posterior septum	Pre	Stereotypy	0
						Cosmos	female	Posterior septum	Pre	Stereotypy	0
						Nasu	male	Posterior septum	Pre	Stereotypy	0
						Piman	male	Posterior septum	Pre	Stereotypy	0
						Setaro	male	Posterior septum	Pre	Stereotypy	0
						Shiitake	male	Posterior septum	Pre	Stereotypy	0
						Ataro	male	Posterior septum	Post	Stereotypy	0
						Cosmos	female	Posterior septum	Post	Stereotypy	0
						Nasu	male	Posterior septum	Post	Stereotypy	0
						Piman	male	Posterior septum	Post	Stereotypy	0
						Setaro	male	Posterior septum	Post	Stereotypy	0
						Shiitake	male	Posterior septum	Post	Stereotypy	0.005
						Eugenie	female	cMPOA	Pre	Vocalization	0.01
						Henry	male	cMPOA	Pre	Vocalization	0.0925
						James	female	cMPOA	Pre	Vocalization	0.005
						PakChee	male	cMPOA	Pre	Vocalization	0.0025
						Richard	male	cMPOA	Pre	Vocalization	0
						Sage	female	cMPOA	Pre	Vocalization	0.005
						Eugenie	female	cMPOA	Post	Vocalization	0.155
						Henry	male	cMPOA	Post	Vocalization	0.15
						James	female	cMPOA	Post	Vocalization	0
						PakChee	male	cMPOA	Post	Vocalization	0.005
						Richard	male	cMPOA	Post	Vocalization	0.00833333
						Sage	female	cMPOA	Post	Vocalization	0.01
						Ataro	male	Posterior septum	Pre	Vocalization	0.0025
						Cosmos	female	Posterior septum	Pre	Vocalization	0.01
						Nasu	male	Posterior septum	Pre	Vocalization	0.0075
						Piman	male	Posterior septum	Pre	Vocalization	0
						Setaro	male	Posterior septum	Pre	Vocalization	0
						Shiitake	male	Posterior septum	Pre	Vocalization	0.0075
						Ataro	male	Posterior septum	Post	Vocalization	0
						Cosmos	female	Posterior septum	Post	Vocalization	0
						Nasu	male	Posterior septum	Post	Vocalization	0
						Piman	male	Posterior septum	Post	Vocalization	0
						Setaro	male	Posterior septum	Post	Vocalization	0
						Shiitake	male	Posterior septum	Post	Vocalization	0.01
						Eugenie	female	cMPOA	Pre	Yawn	0
						Henry	male	cMPOA	Pre	Yawn	0.005
						James	female	cMPOA	Pre	Yawn	0.0025
						PakChee	male	cMPOA	Pre	Yawn	0.005
						Richard	male	cMPOA	Pre	Yawn	0
						Sage	female	cMPOA	Pre	Yawn	0
						Eugenie	female	cMPOA	Post	Yawn	0
						Henry	male	cMPOA	Post	Yawn	0.03
						James	female	cMPOA	Post	Yawn	0
						PakChee	male	cMPOA	Post	Yawn	0.005
						Richard	male	cMPOA	Post	Yawn	0
						Sage	female	cMPOA	Post	Yawn	0
						Ataro	male	Posterior septum	Pre	Yawn	0
						Cosmos	female	Posterior septum	Pre	Yawn	0
						Nasu	male	Posterior septum	Pre	Yawn	0
						Piman	male	Posterior septum	Pre	Yawn	0.0025
						Setaro	male	Posterior septum	Pre	Yawn	0
						Shiitake	male	Posterior septum	Pre	Yawn	0.0025
						Ataro	male	Posterior septum	Post	Yawn	0
						Cosmos	female	Posterior septum	Post	Yawn	0
						Nasu	male	Posterior septum	Post	Yawn	0
						Piman	male	Posterior septum	Post	Yawn	0
						Setaro	male	Posterior septum	Post	Yawn	0
						Shiitake	male	Posterior septum	Post	Yawn	0
